# Supplementary material for: The DNA-PAINT palette: a comprehensive performance analysis of fluorescent dyes
Source: Nat Methods. 2024 Aug 7;21(9):1755–62. doi: 10.1038/s41592-024-02374-8 (PMC11399092; doi:10.1038/s41592-024-02374-8)
Supplement: Supplementary file 4 — Staple sequences for DNA origami. [file 41592_2024_2374_MOESM4_ESM.xlsx]

## Sheet: R1_20nm_spaced_docking_sites
PLATE NAME	PLATE POSITION	OLIGO NAME	SEQUENCE
CUSTOM_1	A1	21[32]23[31]BLK	TTTTCACTCAAAGGGCGAAAAACCATCACC
CUSTOM_1	A2	19[32]21[31]BLK	GTCGACTTCGGCCAACGCGCGGGGTTTTTC
CUSTOM_1	A3	17[32]19[31]BLK	TGCATCTTTCCCAGTCACGACGGCCTGCAG
CUSTOM_1	A4	15[32]17[31]BLK	TAATCAGCGGATTGACCGTAATCGTAACCG
CUSTOM_1	A5	13[32]15[31]BLK	AACGCAAAATCGATGAACGGTACCGGTTGA
CUSTOM_1	A6	11[32]13[31]BLK	AACAGTTTTGTACCAAAAACATTTTATTTC
CUSTOM_1	A7	9[32]11[31]BLK	TTTACCCCAACATGTTTTAAATTTCCATAT
CUSTOM_1	A8	7[32]9[31]BLK	TTTAGGACAAATGCTTTAAACAATCAGGTC
CUSTOM_1	A9	5[32]7[31]BLK	CATCAAGTAAAACGAACTAACGAGTTGAGA
CUSTOM_1	A10	3[32]5[31]BLK	AATACGTTTGAAAGAGGACAGACTGACCTT
CUSTOM_1	A11	1[32]3[31]BLK	AGGCTCCAGAGGCTTTGAGGACACGGGTAA
CUSTOM_1	A12	0[47]1[31]BLK	AGAAAGGAACAACTAAAGGAATTCAAAAAAA
CUSTOM_1	B1	23[32]22[48]BLK	CAAATCAAGTTTTTTGGGGTCGAAACGTGGA
CUSTOM_1	B2	22[47]20[48]R1	CTCCAACGCAGTGAGACGGGCAACCAGCTGCA TCCTCCTCCTCCTCCTCCT
CUSTOM_1	B3	20[47]18[48]BLK	TTAATGAACTAGAGGATCCCCGGGGGGTAACG
CUSTOM_1	B4	18[47]16[48]BLK	CCAGGGTTGCCAGTTTGAGGGGACCCGTGGGA
CUSTOM_1	B5	16[47]14[48]BLK	ACAAACGGAAAAGCCCCAAAAACACTGGAGCA
CUSTOM_1	B6	14[47]12[48]R1	AACAAGAGGGATAAAAATTTTTAGCATAAAGC TCCTCCTCCTCCTCCTCCT
CUSTOM_1	B7	12[47]10[48]BLK	TAAATCGGGATTCCCAATTCTGCGATATAATG
CUSTOM_1	B8	10[47]8[48]BLK	CTGTAGCTTGACTATTATAGTCAGTTCATTGA
CUSTOM_1	B9	8[47]6[48]BLK	ATCCCCCTATACCACATTCAACTAGAAAAATC
CUSTOM_1	B10	6[47]4[48]R1	TACGTTAAAGTAATCTTGACAAGAACCGAACT TCCTCCTCCTCCTCCTCCT
CUSTOM_1	B11	4[47]2[48]BLK	GACCAACTAATGCCACTACGAAGGGGGTAGCA
CUSTOM_1	B12	2[47]0[48]BLK	ACGGCTACAAAAGGAGCCTTTAATGTGAGAAT
CUSTOM_1	C1	21[56]23[63]BLK	AGCTGATTGCCCTTCAGAGTCCACTATTAAAGGGTGCCGT
CUSTOM_1	C2	18[63]20[56]BIOTIN	Biotin-ATTAAGTTTACCGAGCTCGAATTCGGGAAACCTGTCGTGC
CUSTOM_1	C3
CUSTOM_1	C4	15[64]18[64]BLK	GTATAAGCCAACCCGTCGGATTCTGACGACAGTATCGGCCGCAAGGCG
CUSTOM_1	C5	13[64]15[63]BLK	TATATTTTGTCATTGCCTGAGAGTGGAAGATT
CUSTOM_1	C6	11[64]13[63]BLK	GATTTAGTCAATAAAGCCTCAGAGAACCCTCA
CUSTOM_1	C7	9[64]11[63]BLK	CGGATTGCAGAGCTTAATTGCTGAAACGAGTA
CUSTOM_1	C8	7[56]9[63]BLK	ATGCAGATACATAACGGGAATCGTCATAAATAAAGCAAAG
CUSTOM_1	C9	4[63]6[56]BIOTIN	Biotin-ATAAGGGAACCGGATATTCATTACGTCAGGACGTTGGGAA
CUSTOM_1	C10
CUSTOM_1	C11	1[64]4[64]BLK	TTTATCAGGACAGCATCGGAACGACACCAACCTAAAACGAGGTCAATC
CUSTOM_1	C12	0[79]1[63]BLK	ACAACTTTCAACAGTTTCAGCGGATGTATCGG
CUSTOM_1	D1	23[64]22[80]BLK	AAAGCACTAAATCGGAACCCTAATCCAGTT
CUSTOM_1	D2	22[79]20[80]BLK	TGGAACAACCGCCTGGCCCTGAGGCCCGCT
CUSTOM_1	D3	20[79]18[80]BLK	TTCCAGTCGTAATCATGGTCATAAAAGGGG
CUSTOM_1	D4	18[79]16[80]BLK	GATGTGCTTCAGGAAGATCGCACAATGTGA
CUSTOM_1	D5	16[79]14[80]BLK	GCGAGTAAAAATATTTAAATTGTTACAAAG
CUSTOM_1	D6	14[79]12[80]BLK	GCTATCAGAAATGCAATGCCTGAATTAGCA
CUSTOM_1	D7	12[79]10[80]BLK	AAATTAAGTTGACCATTAGATACTTTTGCG
CUSTOM_1	D8	10[79]8[80]BLK	GATGGCTTATCAAAAAGATTAAGAGCGTCC
CUSTOM_1	D9	8[79]6[80]BLK	AATACTGCCCAAAAGGAATTACGTGGCTCA
CUSTOM_1	D10	6[79]4[80]BLK	TTATACCACCAAATCAACGTAACGAACGAG
CUSTOM_1	D11	4[79]2[80]BLK	GCGCAGACAAGAGGCAAAAGAATCCCTCAG
CUSTOM_1	D12	2[79]0[80]BLK	CAGCGAAACTTGCTTTCGAGGTGTTGCTAA
CUSTOM_1	E1	21[96]23[95]BLK	AGCAAGCGTAGGGTTGAGTGTTGTAGGGAGCC
CUSTOM_1	E2	19[96]21[95]BLK	CTGTGTGATTGCGTTGCGCTCACTAGAGTTGC
CUSTOM_1	E3	17[96]19[95]BLK	GCTTTCCGATTACGCCAGCTGGCGGCTGTTTC
CUSTOM_1	E4	15[96]17[95]BLK	ATATTTTGGCTTTCATCAACATTATCCAGCCA
CUSTOM_1	E5	13[96]15[95]BLK	TAGGTAAACTATTTTTGAGAGATCAAACGTTA
CUSTOM_1	E6	11[96]13[95]BLK	AATGGTCAACAGGCAAGGCAAAGAGTAATGTG
CUSTOM_1	E7	9[96]11[95]BLK	CGAAAGACTTTGATAAGAGGTCATATTTCGCA
CUSTOM_1	E8	7[96]9[95]BLK	TAAGAGCAAATGTTTAGACTGGATAGGAAGCC
CUSTOM_1	E9	5[96]7[95]BLK	TCATTCAGATGCGATTTTAAGAACAGGCATAG
CUSTOM_1	E10	3[96]5[95]BLK	ACACTCATCCATGTTACTTAGCCGAAAGCTGC
CUSTOM_1	E11	1[96]3[95]BLK	AAACAGCTTTTTGCGGGATCGTCAACACTAAA
CUSTOM_1	E12	0[111]1[95]BLK	TAAATGAATTTTCTGTATGGGATTAATTTCTT
CUSTOM_1	F1	23[96]22[112]BLK	CCCGATTTAGAGCTTGACGGGGAAAAAGAATA
CUSTOM_1	F2	22[111]20[112]R1	GCCCGAGAGTCCACGCTGGTTTGCAGCTAACT TCCTCCTCCTCCTCCTCCT
CUSTOM_1	F3	20[111]18[112]BLK	CACATTAAAATTGTTATCCGCTCATGCGGGCC
CUSTOM_1	F4	18[111]16[112]BLK	TCTTCGCTGCACCGCTTCTGGTGCGGCCTTCC
CUSTOM_1	F5	16[111]14[112]BLK	TGTAGCCATTAAAATTCGCATTAAATGCCGGA
CUSTOM_1	F6	14[111]12[112]R1	GAGGGTAGGATTCAAAAGGGTGAGACATCCAA TCCTCCTCCTCCTCCTCCT
CUSTOM_1	F7	12[111]10[112]BLK	TAAATCATATAACCTGTTTAGCTAACCTTTAA
CUSTOM_1	F8	10[111]8[112]BLK	TTGCTCCTTTCAAATATCGCGTTTGAGGGGGT
CUSTOM_1	F9	8[111]6[112]BLK	AATAGTAAACACTATCATAACCCTCATTGTGA
CUSTOM_1	F10	6[111]4[112]R1	ATTACCTTTGAATAAGGCTTGCCCAAATCCGC TCCTCCTCCTCCTCCTCCT
CUSTOM_1	F11	4[111]2[112]BLK	GACCTGCTCTTTGACCCCCAGCGAGGGAGTTA
CUSTOM_1	F12	2[111]0[112]BLK	AAGGCCGCTGATACCGATAGTTGCGACGTTAG
CUSTOM_1	G1	21[120]23[127]BLK	CCCAGCAGGCGAAAAATCCCTTATAAATCAAGCCGGCG
CUSTOM_1	G2	8[127]20[120]BIOTIN	Biotin-GCGATCGGCAATTCCACACAACAGGTGCCTAATGAGTG
CUSTOM_1	G3
CUSTOM_1	G4	15[128]18[128]BLK	TAAATCAAAATAATTCGCGTCTCGGAAACCAGGCAAAGGGAAGG
CUSTOM_1	G5	13[128]15[127]BLK	GAGACAGCTAGCTGATAAATTAATTTTTGT
CUSTOM_1	G6	11[128]13[127]BLK	TTTGGGGATAGTAGTAGCATTAAAAGGCCG
CUSTOM_1	G7	9[128]11[127]BLK	GCTTCAATCAGGATTAGAGAGTTATTTTCA
CUSTOM_1	G8	7[120]9[127]BLK	CGTTTACCAGACGACAAAGAAGTTTTGCCATAATTCGA
CUSTOM_1	G9	4[127]6[120]BIOTIN	Biotin-TTGTGTCGTGACGAGAAACACCAAATTTCAACTTTAAT
CUSTOM_1	G10
CUSTOM_1	G11	1[128]4[128]BLK	TGACAACTCGCTGAGGCTTGCATTATACCAAGCGCGATGATAAA
CUSTOM_1	G12	0[143]1[127]BLK	TCTAAAGTTTTGTCGTCTTTCCAGCCGACAA
CUSTOM_1	H1	21[160]22[144]BLK	TCAATATCGAACCTCAAATATCAATTCCGAAA
CUSTOM_1	H2	19[160]20[144]BLK	GCAATTCACATATTCCTGATTATCAAAGTGTA
CUSTOM_1	H3	17[160]18[144]BLK	AGAAAACAAAGAAGATGATGAAACAGGCTGCG
CUSTOM_1	H4	15[160]16[144]BLK	ATCGCAAGTATGTAAATGCTGATGATAGGAAC
CUSTOM_1	H5	13[160]14[144]BLK	GTAATAAGTTAGGCAGAGGCATTTATGATATT
CUSTOM_1	H6	11[160]12[144]BLK	CCAATAGCTCATCGTAGGAATCATGGCATCAA
CUSTOM_1	H7	9[160]10[144]BLK	AGAGAGAAAAAAATGAAAATAGCAAGCAAACT
CUSTOM_1	H8	7[160]8[144]BLK	TTATTACGAAGAACTGGCATGATTGCGAGAGG
CUSTOM_1	H9	5[160]6[144]BLK	GCAAGGCCTCACCAGTAGCACCATGGGCTTGA
CUSTOM_1	H10	3[160]4[144]BLK	TTGACAGGCCACCACCAGAGCCGCGATTTGTA
CUSTOM_1	H11	1[160]2[144]BLK	TTAGGATTGGCTGAGACTCCTCAATAACCGAT
CUSTOM_1	H12	0[175]0[144]BLK	TCCACAGACAGCCCTCATAGTTAGCGTAACGA
CUSTOM_2	A1	23[128]23[159]BLK	AACGTGGCGAGAAAGGAAGGGAAACCAGTAA
CUSTOM_2	A2	22[143]21[159]BLK	TCGGCAAATCCTGTTTGATGGTGGACCCTCAA
CUSTOM_2	A3	20[143]19[159]BLK	AAGCCTGGTACGAGCCGGAAGCATAGATGATG
CUSTOM_2	A4	18[143]17[159]BLK	CAACTGTTGCGCCATTCGCCATTCAAACATCA
CUSTOM_2	A5	16[143]15[159]BLK	GCCATCAAGCTCATTTTTTAACCACAAATCCA
CUSTOM_2	A6	14[143]13[159]BLK	CAACCGTTTCAAATCACCATCAATTCGAGCCA
CUSTOM_2	A7	12[143]11[159]BLK	TTCTACTACGCGAGCTGAAAAGGTTACCGCGC
CUSTOM_2	A8	10[143]9[159]BLK	CCAACAGGAGCGAACCAGACCGGAGCCTTTAC
CUSTOM_2	A9	8[143]7[159]BLK	CTTTTGCAGATAAAAACCAAAATAAAGACTCC
CUSTOM_2	A10	6[143]5[159]BLK	GATGGTTTGAACGAGTAGTAAATTTACCATTA
CUSTOM_2	A11	4[143]3[159]BLK	TCATCGCCAACAAAGTACAACGGACGCCAGCA
CUSTOM_2	A12	2[143]1[159]BLK	ATATTCGGAACCATCGCCCACGCAGAGAAGGA
CUSTOM_2	B1	23[160]22[176]BLK	TAAAAGGGACATTCTGGCCAACAAAGCATC
CUSTOM_2	B2	22[175]20[176]R1	ACCTTGCTTGGTCAGTTGGCAAAGAGCGGA TCCTCCTCCTCCTCCTCCT
CUSTOM_2	B3	20[175]18[176]BLK	ATTATCATTCAATATAATCCTGACAATTAC
CUSTOM_2	B4	18[175]16[176]BLK	CTGAGCAAAAATTAATTACATTTTGGGTTA
CUSTOM_2	B5	16[175]14[176]BLK	TATAACTAACAAAGAACGCGAGAACGCCAA
CUSTOM_2	B6	14[175]12[176]R1	CATGTAATAGAATATAAAGTACCAAGCCGT TCCTCCTCCTCCTCCTCCT
CUSTOM_2	B7	12[175]10[176]BLK	TTTTATTTAAGCAAATCAGATATTTTTTGT
CUSTOM_2	B8	10[175]8[176]BLK	TTAACGTCTAACATAAAAACAGGTAACGGA
CUSTOM_2	B9	8[175]6[176]BLK	ATACCCAACAGTATGTTAGCAAATTAGAGC
CUSTOM_2	B10	6[175]4[176]R1	CAGCAAAAGGAAACGTCACCAATGAGCCGC TCCTCCTCCTCCTCCTCCT
CUSTOM_2	B11	4[175]2[176]BLK	CACCAGAAAGGTTGAGGCAGGTCATGAAAG
CUSTOM_2	B12	2[175]0[176]BLK	TATTAAGAAGCGGGGTTTTGCTCGTAGCAT
CUSTOM_2	C1	21[184]23[191]BLK	TCAACAGTTGAAAGGAGCAAATGAAAAATCTAGAGATAGA
CUSTOM_2	C2	18[191]20[184]BIOTIN	Biotin-ATTCATTTTTGTTTGGATTATACTAAGAAACCACCAGAAG
CUSTOM_2	C3
CUSTOM_2	C4	15[192]18[192]BLK	TCAAATATAACCTCCGGCTTAGGTAACAATTTCATTTGAAGGCGAATT
CUSTOM_2	C5	13[192]15[191]BLK	GTAAAGTAATCGCCATATTTAACAAAACTTTT
CUSTOM_2	C6	11[192]13[191]BLK	TATCCGGTCTCATCGAGAACAAGCGACAAAAG
CUSTOM_2	C7	9[192]11[191]BLK	TTAGACGGCCAAATAAGAAACGATAGAAGGCT
CUSTOM_2	C8	7[184]9[191]BLK	CGTAGAAAATACATACCGAGGAAACGCAATAAGAAGCGCA
CUSTOM_2	C9	4[191]6[184]BIOTIN	Biotin-CACCCTCAGAAACCATCGATAGCATTGAGCCATTTGGGAA
CUSTOM_2	C10
CUSTOM_2	C11	1[192]4[192]BLK	GCGGATAACCTATTATTCTGAAACAGACGATTGGCCTTGAAGAGCCAC
CUSTOM_2	C12	0[207]1[191]BLK	TCACCAGTACAAACTACAACGCCTAGTACCAG
CUSTOM_2	D1	23[192]22[208]BLK	ACCCTTCTGACCTGAAAGCGTAAGACGCTGAG
CUSTOM_2	D2	22[207]20[208]BLK	AGCCAGCAATTGAGGAAGGTTATCATCATTTT
CUSTOM_2	D3	20[207]18[208]BLK	GCGGAACATCTGAATAATGGAAGGTACAAAAT
CUSTOM_2	D4	18[207]16[208]BLK	CGCGCAGATTACCTTTTTTAATGGGAGAGACT
CUSTOM_2	D5	16[207]14[208]BLK	ACCTTTTTATTTTAGTTAATTTCATAGGGCTT
CUSTOM_2	D6	14[207]12[208]BLK	AATTGAGAATTCTGTCCAGACGACTAAACCAA
CUSTOM_2	D7	12[207]10[208]BLK	GTACCGCAATTCTAAGAACGCGAGTATTATTT
CUSTOM_2	D8	10[207]8[208]BLK	ATCCCAATGAGAATTAACTGAACAGTTACCAG
CUSTOM_2	D9	8[207]6[208]BLK	AAGGAAACATAAAGGTGGCAACATTATCACCG
CUSTOM_2	D10	6[207]4[208]BLK	TCACCGACGCACCGTAATCAGTAGCAGAACCG
CUSTOM_2	D11	4[207]2[208]BLK	CCACCCTCTATTCACAAACAAATACCTGCCTA
CUSTOM_2	D12	2[207]0[208]BLK	TTTCGGAAGTGCCGTCGAGAGGGTGAGTTTCG
CUSTOM_2	E1	21[224]23[223]BLK	CTTTAGGGCCTGCAACAGTGCCAATACGTG
CUSTOM_2	E2	19[224]21[223]BLK	CTACCATAGTTTGAGTAACATTTAAAATAT
CUSTOM_2	E3	17[224]19[223]BLK	CATAAATCTTTGAATACCAAGTGTTAGAAC
CUSTOM_2	E4	15[224]17[223]BLK	CCTAAATCAAAATCATAGGTCTAAACAGTA
CUSTOM_2	E5	13[224]15[223]BLK	ACAACATGCCAACGCTCAACAGTCTTCTGA
CUSTOM_2	E6	11[224]13[223]BLK	GCGAACCTCCAAGAACGGGTATGACAATAA
CUSTOM_2	E7	9[224]11[223]BLK	AAAGTCACAAAATAAACAGCCAGCGTTTTA
CUSTOM_2	E8	7[224]9[223]BLK	AACGCAAAGATAGCCGAACAAACCCTGAAC
CUSTOM_2	E9	5[224]7[223]BLK	TCAAGTTTCATTAAAGGTGAATATAAAAGA
CUSTOM_2	E10	3[224]5[223]BLK	TTAAAGCCAGAGCCGCCACCCTCGACAGAA
CUSTOM_2	E11	1[224]3[223]BLK	GTATAGCAAACAGTTAATGCCCAATCCTCA
CUSTOM_2	E12	0[239]1[223]BLK	AGGAACCCATGTACCGTAACACTTGATATAA
CUSTOM_2	F1	23[224]22[240]BLK	GCACAGACAATATTTTTGAATGGGGTCAGTA
CUSTOM_2	F2	22[239]20[240R1	TTAACACCAGCACTAACAACTAATCGTTATTA TCCTCCTCCTCCTCCTCCT
CUSTOM_2	F3	20[239]18[240]BLK	ATTTTAAAATCAAAATTATTTGCACGGATTCG
CUSTOM_2	F4	18[239]16[240]BLK	CCTGATTGCAATATATGTGAGTGATCAATAGT
CUSTOM_2	F5	16[239]14[240]BLK	GAATTTATTTAATGGTTTGAAATATTCTTACC
CUSTOM_2	F6	14[239]12[240]R1	AGTATAAAGTTCAGCTAATGCAGATGTCTTTC TCCTCCTCCTCCTCCTCCT
CUSTOM_2	F7	12[239]10[240]BLK	CTTATCATTCCCGACTTGCGGGAGCCTAATTT
CUSTOM_2	F8	10[239]8[240]BLK	GCCAGTTAGAGGGTAATTGAGCGCTTTAAGAA
CUSTOM_2	F9	8[239]6[240]BLK	AAGTAAGCAGACACCACGGAATAATATTGACG
CUSTOM_2	F10	6[239]4[240]R1	GAAATTATTGCCTTTAGCGTCAGACCGGAACC TCCTCCTCCTCCTCCTCCT
CUSTOM_2	F11	4[239]2[240]BLK	GCCTCCCTCAGAATGGAAAGCGCAGTAACAGT
CUSTOM_2	F12	2[239]0[240]BLK	GCCCGTATCCGGAATAGGTGTATCAGCCCAAT
CUSTOM_2	G1	21[248]23[255]BLK	AGATTAGAGCCGTCAAAAAACAGAGGTGAGGCCTATTAGT
CUSTOM_2	G2	18[255]20[248]BIOTIN	Biotin-AACAATAACGTAAAACAGAAATAAAAATCCTTTGCCCGAA
CUSTOM_2	G3
CUSTOM_2	G4	15[256]18[256]BLK	GTGATAAAAAGACGCTGAGAAGAGATAACCTTGCTTCTGTTCGGGAGA
CUSTOM_2	G5	13[256]15[255]BLK	GTTTATCAATATGCGTTATACAAACCGACCGT
CUSTOM_2	G6	11[256]13[255]BLK	GCCTTAAACCAATCAATAATCGGCACGCGCCT
CUSTOM_2	G7	9[256]11[255]BLK	GAGAGATAGAGCGTCTTTCCAGAGGTTTTGAA
CUSTOM_2	G8	7[248]9[255]BLK	GTTTATTTTGTCACAATCTTACCGAAGCCCTTTAATATCA
CUSTOM_2	G9	4[255]6[248]BIOTIN	Biotin-AGCCACCACTGTAGCGCGTTTTCAAGGGAGGGAAGGTAAA
CUSTOM_2	G10
CUSTOM_2	G11	1[256]4[256]BLK	CAGGAGGTGGGGTCAGTGCCTTGAGTCTCTGAATTTACCGGGAACCAG
CUSTOM_2	G12	0[271]1[255]BLK	CCACCCTCATTTTCAGGGATAGCAACCGTACT
CUSTOM_2	H1	23[256]22[272]BLK	CTTTAATGCGCGAACTGATAGCCCCACCAG
CUSTOM_2	H2	22[271]20[272]BLK	CAGAAGATTAGATAATACATTTGTCGACAA
CUSTOM_2	H3	20[271]18[272]BLK	CTCGTATTAGAAATTGCGTAGATACAGTAC
CUSTOM_2	H4	18[271]16[272]BLK	CTTTTACAAAATCGTCGCTATTAGCGATAG
CUSTOM_2	H5	16[271]14[272]BLK	CTTAGATTTAAGGCGTTAAATAAAGCCTGT
CUSTOM_2	H6	14[271]12[272]BLK	TTAGTATCACAATAGATAAGTCCACGAGCA
CUSTOM_2	H7	12[271]10[272]BLK	TGTAGAAATCAAGATTAGTTGCTCTTACCA
CUSTOM_2	H8	10[271]8[272]BLK	ACGCTAACACCCACAAGAATTGAAAATAGC
CUSTOM_2	H9	8[271]6[272]BLK	AATAGCTATCAATAGAAAATTCAACATTCA
CUSTOM_2	H10	6[271]4[272]BLK	ACCGATTGTCGGCATTTTCGGTCATAATCA
CUSTOM_2	H11	4[271]2[272]BLK	AAATCACCTTCCAGTAAGCGTCAGTAATAA
CUSTOM_2	H12	2[271]0[272]BLK	GTTTTAACTTAGTACCGCCACCCAGAGCCA

## Sheet: R1_single_docking_site
PLATE NAME	PLATE POSITION	OLIGO NAME	SEQUENCE
CUSTOM_1	A1	21[32]23[31]BLK	TTTTCACTCAAAGGGCGAAAAACCATCACC
CUSTOM_1	A2	19[32]21[31]BLK	GTCGACTTCGGCCAACGCGCGGGGTTTTTC
CUSTOM_1	A3	17[32]19[31]BLK	TGCATCTTTCCCAGTCACGACGGCCTGCAG
CUSTOM_1	A4	15[32]17[31]BLK	TAATCAGCGGATTGACCGTAATCGTAACCG
CUSTOM_1	A5	13[32]15[31]BLK	AACGCAAAATCGATGAACGGTACCGGTTGA
CUSTOM_1	A6	11[32]13[31]BLK	AACAGTTTTGTACCAAAAACATTTTATTTC
CUSTOM_1	A7	9[32]11[31]BLK	TTTACCCCAACATGTTTTAAATTTCCATAT
CUSTOM_1	A8	7[32]9[31]BLK	TTTAGGACAAATGCTTTAAACAATCAGGTC
CUSTOM_1	A9	5[32]7[31]BLK	CATCAAGTAAAACGAACTAACGAGTTGAGA
CUSTOM_1	A10	3[32]5[31]BLK	AATACGTTTGAAAGAGGACAGACTGACCTT
CUSTOM_1	A11	1[32]3[31]BLK	AGGCTCCAGAGGCTTTGAGGACACGGGTAA
CUSTOM_1	A12	0[47]1[31]BLK	AGAAAGGAACAACTAAAGGAATTCAAAAAAA
CUSTOM_1	B1	23[32]22[48]BLK	CAAATCAAGTTTTTTGGGGTCGAAACGTGGA
CUSTOM_1	B2	22[47]20[48]BLK	CTCCAACGCAGTGAGACGGGCAACCAGCTGCA
CUSTOM_1	B3	20[47]18[48]BLK	TTAATGAACTAGAGGATCCCCGGGGGGTAACG
CUSTOM_1	B4	18[47]16[48]BLK	CCAGGGTTGCCAGTTTGAGGGGACCCGTGGGA
CUSTOM_1	B5	16[47]14[48]BLK	ACAAACGGAAAAGCCCCAAAAACACTGGAGCA
CUSTOM_1	B6	14[47]12[48]BLK	AACAAGAGGGATAAAAATTTTTAGCATAAAGC
CUSTOM_1	B7	12[47]10[48]BLK	TAAATCGGGATTCCCAATTCTGCGATATAATG
CUSTOM_1	B8	10[47]8[48]BLK	CTGTAGCTTGACTATTATAGTCAGTTCATTGA
CUSTOM_1	B9	8[47]6[48]BLK	ATCCCCCTATACCACATTCAACTAGAAAAATC
CUSTOM_1	B10	6[47]4[48]BLK	TACGTTAAAGTAATCTTGACAAGAACCGAACT
CUSTOM_1	B11	4[47]2[48]BLK	GACCAACTAATGCCACTACGAAGGGGGTAGCA
CUSTOM_1	B12	2[47]0[48]BLK	ACGGCTACAAAAGGAGCCTTTAATGTGAGAAT
CUSTOM_1	C1	21[56]23[63]BLK	AGCTGATTGCCCTTCAGAGTCCACTATTAAAGGGTGCCGT
CUSTOM_1	C2	18[63]20[56]BIOTIN	Biotin-ATTAAGTTTACCGAGCTCGAATTCGGGAAACCTGTCGTGC
CUSTOM_1	C3
CUSTOM_1	C4	15[64]18[64]BLK	GTATAAGCCAACCCGTCGGATTCTGACGACAGTATCGGCCGCAAGGCG
CUSTOM_1	C5	13[64]15[63]BLK	TATATTTTGTCATTGCCTGAGAGTGGAAGATT
CUSTOM_1	C6	11[64]13[63]BLK	GATTTAGTCAATAAAGCCTCAGAGAACCCTCA
CUSTOM_1	C7	9[64]11[63]BLK	CGGATTGCAGAGCTTAATTGCTGAAACGAGTA
CUSTOM_1	C8	7[56]9[63]BLK	ATGCAGATACATAACGGGAATCGTCATAAATAAAGCAAAG
CUSTOM_1	C9	4[63]6[56]BIOTIN	Biotin-ATAAGGGAACCGGATATTCATTACGTCAGGACGTTGGGAA
CUSTOM_1	C10
CUSTOM_1	C11	1[64]4[64]BLK	TTTATCAGGACAGCATCGGAACGACACCAACCTAAAACGAGGTCAATC
CUSTOM_1	C12	0[79]1[63]BLK	ACAACTTTCAACAGTTTCAGCGGATGTATCGG
CUSTOM_1	D1	23[64]22[80]BLK	AAAGCACTAAATCGGAACCCTAATCCAGTT
CUSTOM_1	D2	22[79]20[80]R3	TGGAACAACCGCCTGGCCCTGAGGCCCGCT CTCTCTCTCTCTCTCTCTC
CUSTOM_1	D3	20[79]18[80]BLK	TTCCAGTCGTAATCATGGTCATAAAAGGGG
CUSTOM_1	D4	18[79]16[80]BLK	GATGTGCTTCAGGAAGATCGCACAATGTGA
CUSTOM_1	D5	16[79]14[80]BLK	GCGAGTAAAAATATTTAAATTGTTACAAAG
CUSTOM_1	D6	14[79]12[80]BLK	GCTATCAGAAATGCAATGCCTGAATTAGCA
CUSTOM_1	D7	12[79]10[80]BLK	AAATTAAGTTGACCATTAGATACTTTTGCG
CUSTOM_1	D8	10[79]8[80]BLK	GATGGCTTATCAAAAAGATTAAGAGCGTCC
CUSTOM_1	D9	8[79]6[80]R3	AATACTGCCCAAAAGGAATTACGTGGCTCA CTCTCTCTCTCTCTCTCTC
CUSTOM_1	D10	6[79]4[80]BLK	TTATACCACCAAATCAACGTAACGAACGAG
CUSTOM_1	D11	4[79]2[80]BLK	GCGCAGACAAGAGGCAAAAGAATCCCTCAG
CUSTOM_1	D12	2[79]0[80]BLK	CAGCGAAACTTGCTTTCGAGGTGTTGCTAA
CUSTOM_1	E1	21[96]23[95]BLK	AGCAAGCGTAGGGTTGAGTGTTGTAGGGAGCC
CUSTOM_1	E2	19[96]21[95]BLK	CTGTGTGATTGCGTTGCGCTCACTAGAGTTGC
CUSTOM_1	E3	17[96]19[95]BLK	GCTTTCCGATTACGCCAGCTGGCGGCTGTTTC
CUSTOM_1	E4	15[96]17[95]BLK	ATATTTTGGCTTTCATCAACATTATCCAGCCA
CUSTOM_1	E5	13[96]15[95]BLK	TAGGTAAACTATTTTTGAGAGATCAAACGTTA
CUSTOM_1	E6	11[96]13[95]BLK	AATGGTCAACAGGCAAGGCAAAGAGTAATGTG
CUSTOM_1	E7	9[96]11[95]BLK	CGAAAGACTTTGATAAGAGGTCATATTTCGCA
CUSTOM_1	E8	7[96]9[95]BLK	TAAGAGCAAATGTTTAGACTGGATAGGAAGCC
CUSTOM_1	E9	5[96]7[95]BLK	TCATTCAGATGCGATTTTAAGAACAGGCATAG
CUSTOM_1	E10	3[96]5[95]BLK	ACACTCATCCATGTTACTTAGCCGAAAGCTGC
CUSTOM_1	E11	1[96]3[95]BLK	AAACAGCTTTTTGCGGGATCGTCAACACTAAA
CUSTOM_1	E12	0[111]1[95]BLK	TAAATGAATTTTCTGTATGGGATTAATTTCTT
CUSTOM_1	F1	23[96]22[112]BLK	CCCGATTTAGAGCTTGACGGGGAAAAAGAATA
CUSTOM_1	F2	22[111]20[112]BLK	GCCCGAGAGTCCACGCTGGTTTGCAGCTAACT
CUSTOM_1	F3	20[111]18[112]BLK	CACATTAAAATTGTTATCCGCTCATGCGGGCC
CUSTOM_1	F4	18[111]16[112]BLK	TCTTCGCTGCACCGCTTCTGGTGCGGCCTTCC
CUSTOM_1	F5	16[111]14[112]BLK	TGTAGCCATTAAAATTCGCATTAAATGCCGGA
CUSTOM_1	F6	14[111]12[112]BLK	GAGGGTAGGATTCAAAAGGGTGAGACATCCAA
CUSTOM_1	F7	12[111]10[112]BLK	TAAATCATATAACCTGTTTAGCTAACCTTTAA
CUSTOM_1	F8	10[111]8[112]BLK	TTGCTCCTTTCAAATATCGCGTTTGAGGGGGT
CUSTOM_1	F9	8[111]6[112]BLK	AATAGTAAACACTATCATAACCCTCATTGTGA
CUSTOM_1	F10	6[111]4[112]BLK	ATTACCTTTGAATAAGGCTTGCCCAAATCCGC
CUSTOM_1	F11	4[111]2[112]BLK	GACCTGCTCTTTGACCCCCAGCGAGGGAGTTA
CUSTOM_1	F12	2[111]0[112]BLK	AAGGCCGCTGATACCGATAGTTGCGACGTTAG
CUSTOM_1	G1	21[120]23[127]BLK	CCCAGCAGGCGAAAAATCCCTTATAAATCAAGCCGGCG
CUSTOM_1	G2	8[127]20[120]BIOTIN	Biotin-GCGATCGGCAATTCCACACAACAGGTGCCTAATGAGTG
CUSTOM_1	G3
CUSTOM_1	G4	15[128]18[128]BLK	TAAATCAAAATAATTCGCGTCTCGGAAACCAGGCAAAGGGAAGG
CUSTOM_1	G5	13[128]15[127]BLK	GAGACAGCTAGCTGATAAATTAATTTTTGT
CUSTOM_1	G6	11[128]13[127]BLK	TTTGGGGATAGTAGTAGCATTAAAAGGCCG
CUSTOM_1	G7	9[128]11[127]BLK	GCTTCAATCAGGATTAGAGAGTTATTTTCA
CUSTOM_1	G8	7[120]9[127]BLK	CGTTTACCAGACGACAAAGAAGTTTTGCCATAATTCGA
CUSTOM_1	G9	4[127]6[120]BIOTIN	Biotin-TTGTGTCGTGACGAGAAACACCAAATTTCAACTTTAAT
CUSTOM_1	G10
CUSTOM_1	G11	1[128]4[128]BLK	TGACAACTCGCTGAGGCTTGCATTATACCAAGCGCGATGATAAA
CUSTOM_1	G12	0[143]1[127]BLK	TCTAAAGTTTTGTCGTCTTTCCAGCCGACAA
CUSTOM_1	H1	21[160]22[144]BLK	TCAATATCGAACCTCAAATATCAATTCCGAAA
CUSTOM_1	H2	19[160]20[144]BLK	GCAATTCACATATTCCTGATTATCAAAGTGTA
CUSTOM_1	H3	17[160]18[144]BLK	AGAAAACAAAGAAGATGATGAAACAGGCTGCG
CUSTOM_1	H4	15[160]16[144]BLK	ATCGCAAGTATGTAAATGCTGATGATAGGAAC
CUSTOM_1	H5	13[160]14[144]BLK	GTAATAAGTTAGGCAGAGGCATTTATGATATT
CUSTOM_1	H6	11[160]12[144]BLK	CCAATAGCTCATCGTAGGAATCATGGCATCAA
CUSTOM_1	H7	9[160]10[144]BLK	AGAGAGAAAAAAATGAAAATAGCAAGCAAACT
CUSTOM_1	H8	7[160]8[144]BLK	TTATTACGAAGAACTGGCATGATTGCGAGAGG
CUSTOM_1	H9	5[160]6[144]BLK	GCAAGGCCTCACCAGTAGCACCATGGGCTTGA
CUSTOM_1	H10	3[160]4[144]BLK	TTGACAGGCCACCACCAGAGCCGCGATTTGTA
CUSTOM_1	H11	1[160]2[144]BLK	TTAGGATTGGCTGAGACTCCTCAATAACCGAT
CUSTOM_1	H12	0[175]0[144]BLK	TCCACAGACAGCCCTCATAGTTAGCGTAACGA
CUSTOM_2	A1	23[128]23[159]BLK	AACGTGGCGAGAAAGGAAGGGAAACCAGTAA
CUSTOM_2	A2	22[143]21[159]BLK	TCGGCAAATCCTGTTTGATGGTGGACCCTCAA
CUSTOM_2	A3	20[143]19[159]BLK	AAGCCTGGTACGAGCCGGAAGCATAGATGATG
CUSTOM_2	A4	18[143]17[159]BLK	CAACTGTTGCGCCATTCGCCATTCAAACATCA
CUSTOM_2	A5	16[143]15[159]BLK	GCCATCAAGCTCATTTTTTAACCACAAATCCA
CUSTOM_2	A6	14[143]13[159]R1	CAACCGTTTCAAATCACCATCAATTCGAGCCA TCCTCCTCCTCCTCCTCCT
CUSTOM_2	A7	12[143]11[159]BLK	TTCTACTACGCGAGCTGAAAAGGTTACCGCGC
CUSTOM_2	A8	10[143]9[159]BLK	CCAACAGGAGCGAACCAGACCGGAGCCTTTAC
CUSTOM_2	A9	8[143]7[159]BLK	CTTTTGCAGATAAAAACCAAAATAAAGACTCC
CUSTOM_2	A10	6[143]5[159]BLK	GATGGTTTGAACGAGTAGTAAATTTACCATTA
CUSTOM_2	A11	4[143]3[159]BLK	TCATCGCCAACAAAGTACAACGGACGCCAGCA
CUSTOM_2	A12	2[143]1[159]BLK	ATATTCGGAACCATCGCCCACGCAGAGAAGGA
CUSTOM_2	B1	23[160]22[176]BLK	TAAAAGGGACATTCTGGCCAACAAAGCATC
CUSTOM_2	B2	22[175]20[176]BLK	ACCTTGCTTGGTCAGTTGGCAAAGAGCGGA
CUSTOM_2	B3	20[175]18[176]BLK	ATTATCATTCAATATAATCCTGACAATTAC
CUSTOM_2	B4	18[175]16[176]BLK	CTGAGCAAAAATTAATTACATTTTGGGTTA
CUSTOM_2	B5	16[175]14[176]BLK	TATAACTAACAAAGAACGCGAGAACGCCAA
CUSTOM_2	B6	14[175]12[176]BLK	CATGTAATAGAATATAAAGTACCAAGCCGT
CUSTOM_2	B7	12[175]10[176]BLK	TTTTATTTAAGCAAATCAGATATTTTTTGT
CUSTOM_2	B8	10[175]8[176]BLK	TTAACGTCTAACATAAAAACAGGTAACGGA
CUSTOM_2	B9	8[175]6[176]BLK	ATACCCAACAGTATGTTAGCAAATTAGAGC
CUSTOM_2	B10	6[175]4[176]BLK	CAGCAAAAGGAAACGTCACCAATGAGCCGC
CUSTOM_2	B11	4[175]2[176]BLK	CACCAGAAAGGTTGAGGCAGGTCATGAAAG
CUSTOM_2	B12	2[175]0[176]BLK	TATTAAGAAGCGGGGTTTTGCTCGTAGCAT
CUSTOM_2	C1	21[184]23[191]BLK	TCAACAGTTGAAAGGAGCAAATGAAAAATCTAGAGATAGA
CUSTOM_2	C2	18[191]20[184]BIOTIN	Biotin-ATTCATTTTTGTTTGGATTATACTAAGAAACCACCAGAAG
CUSTOM_2	C3
CUSTOM_2	C4	15[192]18[192]BLK	TCAAATATAACCTCCGGCTTAGGTAACAATTTCATTTGAAGGCGAATT
CUSTOM_2	C5	13[192]15[191]BLK	GTAAAGTAATCGCCATATTTAACAAAACTTTT
CUSTOM_2	C6	11[192]13[191]BLK	TATCCGGTCTCATCGAGAACAAGCGACAAAAG
CUSTOM_2	C7	9[192]11[191]BLK	TTAGACGGCCAAATAAGAAACGATAGAAGGCT
CUSTOM_2	C8	7[184]9[191]BLK	CGTAGAAAATACATACCGAGGAAACGCAATAAGAAGCGCA
CUSTOM_2	C9	4[191]6[184]BIOTIN	Biotin-CACCCTCAGAAACCATCGATAGCATTGAGCCATTTGGGAA
CUSTOM_2	C10
CUSTOM_2	C11	1[192]4[192]BLK	GCGGATAACCTATTATTCTGAAACAGACGATTGGCCTTGAAGAGCCAC
CUSTOM_2	C12	0[207]1[191]BLK	TCACCAGTACAAACTACAACGCCTAGTACCAG
CUSTOM_2	D1	23[192]22[208]BLK	ACCCTTCTGACCTGAAAGCGTAAGACGCTGAG
CUSTOM_2	D2	22[207]20[208]BLK	AGCCAGCAATTGAGGAAGGTTATCATCATTTT
CUSTOM_2	D3	20[207]18[208]BLK	GCGGAACATCTGAATAATGGAAGGTACAAAAT
CUSTOM_2	D4	18[207]16[208]BLK	CGCGCAGATTACCTTTTTTAATGGGAGAGACT
CUSTOM_2	D5	16[207]14[208]BLK	ACCTTTTTATTTTAGTTAATTTCATAGGGCTT
CUSTOM_2	D6	14[207]12[208]BLK	AATTGAGAATTCTGTCCAGACGACTAAACCAA
CUSTOM_2	D7	12[207]10[208]BLK	GTACCGCAATTCTAAGAACGCGAGTATTATTT
CUSTOM_2	D8	10[207]8[208]BLK	ATCCCAATGAGAATTAACTGAACAGTTACCAG
CUSTOM_2	D9	8[207]6[208]BLK	AAGGAAACATAAAGGTGGCAACATTATCACCG
CUSTOM_2	D10	6[207]4[208]BLK	TCACCGACGCACCGTAATCAGTAGCAGAACCG
CUSTOM_2	D11	4[207]2[208]BLK	CCACCCTCTATTCACAAACAAATACCTGCCTA
CUSTOM_2	D12	2[207]0[208]BLK	TTTCGGAAGTGCCGTCGAGAGGGTGAGTTTCG
CUSTOM_2	E1	21[224]23[223]BLK	CTTTAGGGCCTGCAACAGTGCCAATACGTG
CUSTOM_2	E2	19[224]21[223]BLK	CTACCATAGTTTGAGTAACATTTAAAATAT
CUSTOM_2	E3	17[224]19[223]BLK	CATAAATCTTTGAATACCAAGTGTTAGAAC
CUSTOM_2	E4	15[224]17[223]BLK	CCTAAATCAAAATCATAGGTCTAAACAGTA
CUSTOM_2	E5	13[224]15[223]BLK	ACAACATGCCAACGCTCAACAGTCTTCTGA
CUSTOM_2	E6	11[224]13[223]BLK	GCGAACCTCCAAGAACGGGTATGACAATAA
CUSTOM_2	E7	9[224]11[223]BLK	AAAGTCACAAAATAAACAGCCAGCGTTTTA
CUSTOM_2	E8	7[224]9[223]BLK	AACGCAAAGATAGCCGAACAAACCCTGAAC
CUSTOM_2	E9	5[224]7[223]BLK	TCAAGTTTCATTAAAGGTGAATATAAAAGA
CUSTOM_2	E10	3[224]5[223]BLK	TTAAAGCCAGAGCCGCCACCCTCGACAGAA
CUSTOM_2	E11	1[224]3[223]BLK	GTATAGCAAACAGTTAATGCCCAATCCTCA
CUSTOM_2	E12	0[239]1[223]BLK	AGGAACCCATGTACCGTAACACTTGATATAA
CUSTOM_2	F1	23[224]22[240]BLK	GCACAGACAATATTTTTGAATGGGGTCAGTA
CUSTOM_2	F2	22[239]20[240]R3	TTAACACCAGCACTAACAACTAATCGTTATTA CTCTCTCTCTCTCTCTCTC
CUSTOM_2	F3	20[239]18[240]BLK	ATTTTAAAATCAAAATTATTTGCACGGATTCG
CUSTOM_2	F4	18[239]16[240]BLK	CCTGATTGCAATATATGTGAGTGATCAATAGT
CUSTOM_2	F5	16[239]14[240]BLK	GAATTTATTTAATGGTTTGAAATATTCTTACC
CUSTOM_2	F6	14[239]12[240]BLK	AGTATAAAGTTCAGCTAATGCAGATGTCTTTC
CUSTOM_2	F7	12[239]10[240]BLK	CTTATCATTCCCGACTTGCGGGAGCCTAATTT
CUSTOM_2	F8	10[239]8[240]BLK	GCCAGTTAGAGGGTAATTGAGCGCTTTAAGAA
CUSTOM_2	F9	8[239]6[240]R3	AAGTAAGCAGACACCACGGAATAATATTGACG CTCTCTCTCTCTCTCTCTC
CUSTOM_2	F10	6[239]4[240]BLK	GAAATTATTGCCTTTAGCGTCAGACCGGAACC
CUSTOM_2	F11	4[239]2[240]BLK	GCCTCCCTCAGAATGGAAAGCGCAGTAACAGT
CUSTOM_2	F12	2[239]0[240]BLK	GCCCGTATCCGGAATAGGTGTATCAGCCCAAT
CUSTOM_2	G1	21[248]23[255]BLK	AGATTAGAGCCGTCAAAAAACAGAGGTGAGGCCTATTAGT
CUSTOM_2	G2	18[255]20[248]BIOTIN	Biotin-AACAATAACGTAAAACAGAAATAAAAATCCTTTGCCCGAA
CUSTOM_2	G3
CUSTOM_2	G4	15[256]18[256]BLK	GTGATAAAAAGACGCTGAGAAGAGATAACCTTGCTTCTGTTCGGGAGA
CUSTOM_2	G5	13[256]15[255]BLK	GTTTATCAATATGCGTTATACAAACCGACCGT
CUSTOM_2	G6	11[256]13[255]BLK	GCCTTAAACCAATCAATAATCGGCACGCGCCT
CUSTOM_2	G7	9[256]11[255]BLK	GAGAGATAGAGCGTCTTTCCAGAGGTTTTGAA
CUSTOM_2	G8	7[248]9[255]BLK	GTTTATTTTGTCACAATCTTACCGAAGCCCTTTAATATCA
CUSTOM_2	G9	4[255]6[248]BIOTIN	Biotin-AGCCACCACTGTAGCGCGTTTTCAAGGGAGGGAAGGTAAA
CUSTOM_2	G10
CUSTOM_2	G11	1[256]4[256]BLK	CAGGAGGTGGGGTCAGTGCCTTGAGTCTCTGAATTTACCGGGAACCAG
CUSTOM_2	G12	0[271]1[255]BLK	CCACCCTCATTTTCAGGGATAGCAACCGTACT
CUSTOM_2	H1	23[256]22[272]BLK	CTTTAATGCGCGAACTGATAGCCCCACCAG
CUSTOM_2	H2	22[271]20[272]BLK	CAGAAGATTAGATAATACATTTGTCGACAA
CUSTOM_2	H3	20[271]18[272]BLK	CTCGTATTAGAAATTGCGTAGATACAGTAC
CUSTOM_2	H4	18[271]16[272]BLK	CTTTTACAAAATCGTCGCTATTAGCGATAG
CUSTOM_2	H5	16[271]14[272]BLK	CTTAGATTTAAGGCGTTAAATAAAGCCTGT
CUSTOM_2	H6	14[271]12[272]BLK	TTAGTATCACAATAGATAAGTCCACGAGCA
CUSTOM_2	H7	12[271]10[272]BLK	TGTAGAAATCAAGATTAGTTGCTCTTACCA
CUSTOM_2	H8	10[271]8[272]BLK	ACGCTAACACCCACAAGAATTGAAAATAGC
CUSTOM_2	H9	8[271]6[272]BLK	AATAGCTATCAATAGAAAATTCAACATTCA
CUSTOM_2	H10	6[271]4[272]BLK	ACCGATTGTCGGCATTTTCGGTCATAATCA
CUSTOM_2	H11	4[271]2[272]BLK	AAATCACCTTCCAGTAAGCGTCAGTAATAA
CUSTOM_2	H12	2[271]0[272]BLK	GTTTTAACTTAGTACCGCCACCCAGAGCCA

## Sheet: R2_20nm_spaced_docking_sites
PLATE NAME	PLATE POSITION	OLIGO NAME	SEQUENCE
CUSTOM_1	A1	21[32]23[31]BLK	TTTTCACTCAAAGGGCGAAAAACCATCACC
CUSTOM_1	A2	19[32]21[31]BLK	GTCGACTTCGGCCAACGCGCGGGGTTTTTC
CUSTOM_1	A3	17[32]19[31]BLK	TGCATCTTTCCCAGTCACGACGGCCTGCAG
CUSTOM_1	A4	15[32]17[31]BLK	TAATCAGCGGATTGACCGTAATCGTAACCG
CUSTOM_1	A5	13[32]15[31]BLK	AACGCAAAATCGATGAACGGTACCGGTTGA
CUSTOM_1	A6	11[32]13[31]BLK	AACAGTTTTGTACCAAAAACATTTTATTTC
CUSTOM_1	A7	9[32]11[31]BLK	TTTACCCCAACATGTTTTAAATTTCCATAT
CUSTOM_1	A8	7[32]9[31]BLK	TTTAGGACAAATGCTTTAAACAATCAGGTC
CUSTOM_1	A9	5[32]7[31]BLK	CATCAAGTAAAACGAACTAACGAGTTGAGA
CUSTOM_1	A10	3[32]5[31]BLK	AATACGTTTGAAAGAGGACAGACTGACCTT
CUSTOM_1	A11	1[32]3[31]BLK	AGGCTCCAGAGGCTTTGAGGACACGGGTAA
CUSTOM_1	A12	0[47]1[31]BLK	AGAAAGGAACAACTAAAGGAATTCAAAAAAA
CUSTOM_1	B1	23[32]22[48]BLK	CAAATCAAGTTTTTTGGGGTCGAAACGTGGA
CUSTOM_1	B2	22[47]20[48]R1	CTCCAACGCAGTGAGACGGGCAACCAGCTGCA ACCACCACCACCACCACCA
CUSTOM_1	B3	20[47]18[48]BLK	TTAATGAACTAGAGGATCCCCGGGGGGTAACG
CUSTOM_1	B4	18[47]16[48]BLK	CCAGGGTTGCCAGTTTGAGGGGACCCGTGGGA
CUSTOM_1	B5	16[47]14[48]BLK	ACAAACGGAAAAGCCCCAAAAACACTGGAGCA
CUSTOM_1	B6	14[47]12[48]R1	AACAAGAGGGATAAAAATTTTTAGCATAAAGC ACCACCACCACCACCACCA
CUSTOM_1	B7	12[47]10[48]BLK	TAAATCGGGATTCCCAATTCTGCGATATAATG
CUSTOM_1	B8	10[47]8[48]BLK	CTGTAGCTTGACTATTATAGTCAGTTCATTGA
CUSTOM_1	B9	8[47]6[48]BLK	ATCCCCCTATACCACATTCAACTAGAAAAATC
CUSTOM_1	B10	6[47]4[48]R1	TACGTTAAAGTAATCTTGACAAGAACCGAACT ACCACCACCACCACCACCA
CUSTOM_1	B11	4[47]2[48]BLK	GACCAACTAATGCCACTACGAAGGGGGTAGCA
CUSTOM_1	B12	2[47]0[48]BLK	ACGGCTACAAAAGGAGCCTTTAATGTGAGAAT
CUSTOM_1	C1	21[56]23[63]BLK	AGCTGATTGCCCTTCAGAGTCCACTATTAAAGGGTGCCGT
CUSTOM_1	C2	18[63]20[56]BIOTIN	Biotin-ATTAAGTTTACCGAGCTCGAATTCGGGAAACCTGTCGTGC
CUSTOM_1	C3
CUSTOM_1	C4	15[64]18[64]BLK	GTATAAGCCAACCCGTCGGATTCTGACGACAGTATCGGCCGCAAGGCG
CUSTOM_1	C5	13[64]15[63]BLK	TATATTTTGTCATTGCCTGAGAGTGGAAGATT
CUSTOM_1	C6	11[64]13[63]BLK	GATTTAGTCAATAAAGCCTCAGAGAACCCTCA
CUSTOM_1	C7	9[64]11[63]BLK	CGGATTGCAGAGCTTAATTGCTGAAACGAGTA
CUSTOM_1	C8	7[56]9[63]BLK	ATGCAGATACATAACGGGAATCGTCATAAATAAAGCAAAG
CUSTOM_1	C9	4[63]6[56]BIOTIN	Biotin-ATAAGGGAACCGGATATTCATTACGTCAGGACGTTGGGAA
CUSTOM_1	C10
CUSTOM_1	C11	1[64]4[64]BLK	TTTATCAGGACAGCATCGGAACGACACCAACCTAAAACGAGGTCAATC
CUSTOM_1	C12	0[79]1[63]BLK	ACAACTTTCAACAGTTTCAGCGGATGTATCGG
CUSTOM_1	D1	23[64]22[80]BLK	AAAGCACTAAATCGGAACCCTAATCCAGTT
CUSTOM_1	D2	22[79]20[80]BLK	TGGAACAACCGCCTGGCCCTGAGGCCCGCT
CUSTOM_1	D3	20[79]18[80]BLK	TTCCAGTCGTAATCATGGTCATAAAAGGGG
CUSTOM_1	D4	18[79]16[80]BLK	GATGTGCTTCAGGAAGATCGCACAATGTGA
CUSTOM_1	D5	16[79]14[80]BLK	GCGAGTAAAAATATTTAAATTGTTACAAAG
CUSTOM_1	D6	14[79]12[80]BLK	GCTATCAGAAATGCAATGCCTGAATTAGCA
CUSTOM_1	D7	12[79]10[80]BLK	AAATTAAGTTGACCATTAGATACTTTTGCG
CUSTOM_1	D8	10[79]8[80]BLK	GATGGCTTATCAAAAAGATTAAGAGCGTCC
CUSTOM_1	D9	8[79]6[80]BLK	AATACTGCCCAAAAGGAATTACGTGGCTCA
CUSTOM_1	D10	6[79]4[80]BLK	TTATACCACCAAATCAACGTAACGAACGAG
CUSTOM_1	D11	4[79]2[80]BLK	GCGCAGACAAGAGGCAAAAGAATCCCTCAG
CUSTOM_1	D12	2[79]0[80]BLK	CAGCGAAACTTGCTTTCGAGGTGTTGCTAA
CUSTOM_1	E1	21[96]23[95]BLK	AGCAAGCGTAGGGTTGAGTGTTGTAGGGAGCC
CUSTOM_1	E2	19[96]21[95]BLK	CTGTGTGATTGCGTTGCGCTCACTAGAGTTGC
CUSTOM_1	E3	17[96]19[95]BLK	GCTTTCCGATTACGCCAGCTGGCGGCTGTTTC
CUSTOM_1	E4	15[96]17[95]BLK	ATATTTTGGCTTTCATCAACATTATCCAGCCA
CUSTOM_1	E5	13[96]15[95]BLK	TAGGTAAACTATTTTTGAGAGATCAAACGTTA
CUSTOM_1	E6	11[96]13[95]BLK	AATGGTCAACAGGCAAGGCAAAGAGTAATGTG
CUSTOM_1	E7	9[96]11[95]BLK	CGAAAGACTTTGATAAGAGGTCATATTTCGCA
CUSTOM_1	E8	7[96]9[95]BLK	TAAGAGCAAATGTTTAGACTGGATAGGAAGCC
CUSTOM_1	E9	5[96]7[95]BLK	TCATTCAGATGCGATTTTAAGAACAGGCATAG
CUSTOM_1	E10	3[96]5[95]BLK	ACACTCATCCATGTTACTTAGCCGAAAGCTGC
CUSTOM_1	E11	1[96]3[95]BLK	AAACAGCTTTTTGCGGGATCGTCAACACTAAA
CUSTOM_1	E12	0[111]1[95]BLK	TAAATGAATTTTCTGTATGGGATTAATTTCTT
CUSTOM_1	F1	23[96]22[112]BLK	CCCGATTTAGAGCTTGACGGGGAAAAAGAATA
CUSTOM_1	F2	22[111]20[112]R1	GCCCGAGAGTCCACGCTGGTTTGCAGCTAACT ACCACCACCACCACCACCA
CUSTOM_1	F3	20[111]18[112]BLK	CACATTAAAATTGTTATCCGCTCATGCGGGCC
CUSTOM_1	F4	18[111]16[112]BLK	TCTTCGCTGCACCGCTTCTGGTGCGGCCTTCC
CUSTOM_1	F5	16[111]14[112]BLK	TGTAGCCATTAAAATTCGCATTAAATGCCGGA
CUSTOM_1	F6	14[111]12[112]R1	GAGGGTAGGATTCAAAAGGGTGAGACATCCAA ACCACCACCACCACCACCA
CUSTOM_1	F7	12[111]10[112]BLK	TAAATCATATAACCTGTTTAGCTAACCTTTAA
CUSTOM_1	F8	10[111]8[112]BLK	TTGCTCCTTTCAAATATCGCGTTTGAGGGGGT
CUSTOM_1	F9	8[111]6[112]BLK	AATAGTAAACACTATCATAACCCTCATTGTGA
CUSTOM_1	F10	6[111]4[112]R1	ATTACCTTTGAATAAGGCTTGCCCAAATCCGC ACCACCACCACCACCACCA
CUSTOM_1	F11	4[111]2[112]BLK	GACCTGCTCTTTGACCCCCAGCGAGGGAGTTA
CUSTOM_1	F12	2[111]0[112]BLK	AAGGCCGCTGATACCGATAGTTGCGACGTTAG
CUSTOM_1	G1	21[120]23[127]BLK	CCCAGCAGGCGAAAAATCCCTTATAAATCAAGCCGGCG
CUSTOM_1	G2	8[127]20[120]BIOTIN	Biotin-GCGATCGGCAATTCCACACAACAGGTGCCTAATGAGTG
CUSTOM_1	G3
CUSTOM_1	G4	15[128]18[128]BLK	TAAATCAAAATAATTCGCGTCTCGGAAACCAGGCAAAGGGAAGG
CUSTOM_1	G5	13[128]15[127]BLK	GAGACAGCTAGCTGATAAATTAATTTTTGT
CUSTOM_1	G6	11[128]13[127]BLK	TTTGGGGATAGTAGTAGCATTAAAAGGCCG
CUSTOM_1	G7	9[128]11[127]BLK	GCTTCAATCAGGATTAGAGAGTTATTTTCA
CUSTOM_1	G8	7[120]9[127]BLK	CGTTTACCAGACGACAAAGAAGTTTTGCCATAATTCGA
CUSTOM_1	G9	4[127]6[120]BIOTIN	Biotin-TTGTGTCGTGACGAGAAACACCAAATTTCAACTTTAAT
CUSTOM_1	G10
CUSTOM_1	G11	1[128]4[128]BLK	TGACAACTCGCTGAGGCTTGCATTATACCAAGCGCGATGATAAA
CUSTOM_1	G12	0[143]1[127]BLK	TCTAAAGTTTTGTCGTCTTTCCAGCCGACAA
CUSTOM_1	H1	21[160]22[144]BLK	TCAATATCGAACCTCAAATATCAATTCCGAAA
CUSTOM_1	H2	19[160]20[144]BLK	GCAATTCACATATTCCTGATTATCAAAGTGTA
CUSTOM_1	H3	17[160]18[144]BLK	AGAAAACAAAGAAGATGATGAAACAGGCTGCG
CUSTOM_1	H4	15[160]16[144]BLK	ATCGCAAGTATGTAAATGCTGATGATAGGAAC
CUSTOM_1	H5	13[160]14[144]BLK	GTAATAAGTTAGGCAGAGGCATTTATGATATT
CUSTOM_1	H6	11[160]12[144]BLK	CCAATAGCTCATCGTAGGAATCATGGCATCAA
CUSTOM_1	H7	9[160]10[144]BLK	AGAGAGAAAAAAATGAAAATAGCAAGCAAACT
CUSTOM_1	H8	7[160]8[144]BLK	TTATTACGAAGAACTGGCATGATTGCGAGAGG
CUSTOM_1	H9	5[160]6[144]BLK	GCAAGGCCTCACCAGTAGCACCATGGGCTTGA
CUSTOM_1	H10	3[160]4[144]BLK	TTGACAGGCCACCACCAGAGCCGCGATTTGTA
CUSTOM_1	H11	1[160]2[144]BLK	TTAGGATTGGCTGAGACTCCTCAATAACCGAT
CUSTOM_1	H12	0[175]0[144]BLK	TCCACAGACAGCCCTCATAGTTAGCGTAACGA
CUSTOM_2	A1	23[128]23[159]BLK	AACGTGGCGAGAAAGGAAGGGAAACCAGTAA
CUSTOM_2	A2	22[143]21[159]BLK	TCGGCAAATCCTGTTTGATGGTGGACCCTCAA
CUSTOM_2	A3	20[143]19[159]BLK	AAGCCTGGTACGAGCCGGAAGCATAGATGATG
CUSTOM_2	A4	18[143]17[159]BLK	CAACTGTTGCGCCATTCGCCATTCAAACATCA
CUSTOM_2	A5	16[143]15[159]BLK	GCCATCAAGCTCATTTTTTAACCACAAATCCA
CUSTOM_2	A6	14[143]13[159]BLK	CAACCGTTTCAAATCACCATCAATTCGAGCCA
CUSTOM_2	A7	12[143]11[159]BLK	TTCTACTACGCGAGCTGAAAAGGTTACCGCGC
CUSTOM_2	A8	10[143]9[159]BLK	CCAACAGGAGCGAACCAGACCGGAGCCTTTAC
CUSTOM_2	A9	8[143]7[159]BLK	CTTTTGCAGATAAAAACCAAAATAAAGACTCC
CUSTOM_2	A10	6[143]5[159]BLK	GATGGTTTGAACGAGTAGTAAATTTACCATTA
CUSTOM_2	A11	4[143]3[159]BLK	TCATCGCCAACAAAGTACAACGGACGCCAGCA
CUSTOM_2	A12	2[143]1[159]BLK	ATATTCGGAACCATCGCCCACGCAGAGAAGGA
CUSTOM_2	B1	23[160]22[176]BLK	TAAAAGGGACATTCTGGCCAACAAAGCATC
CUSTOM_2	B2	22[175]20[176]R1	ACCTTGCTTGGTCAGTTGGCAAAGAGCGGA ACCACCACCACCACCACCA
CUSTOM_2	B3	20[175]18[176]BLK	ATTATCATTCAATATAATCCTGACAATTAC
CUSTOM_2	B4	18[175]16[176]BLK	CTGAGCAAAAATTAATTACATTTTGGGTTA
CUSTOM_2	B5	16[175]14[176]BLK	TATAACTAACAAAGAACGCGAGAACGCCAA
CUSTOM_2	B6	14[175]12[176]R1	CATGTAATAGAATATAAAGTACCAAGCCGT ACCACCACCACCACCACCA
CUSTOM_2	B7	12[175]10[176]BLK	TTTTATTTAAGCAAATCAGATATTTTTTGT
CUSTOM_2	B8	10[175]8[176]BLK	TTAACGTCTAACATAAAAACAGGTAACGGA
CUSTOM_2	B9	8[175]6[176]BLK	ATACCCAACAGTATGTTAGCAAATTAGAGC
CUSTOM_2	B10	6[175]4[176]R1	CAGCAAAAGGAAACGTCACCAATGAGCCGC ACCACCACCACCACCACCA
CUSTOM_2	B11	4[175]2[176]BLK	CACCAGAAAGGTTGAGGCAGGTCATGAAAG
CUSTOM_2	B12	2[175]0[176]BLK	TATTAAGAAGCGGGGTTTTGCTCGTAGCAT
CUSTOM_2	C1	21[184]23[191]BLK	TCAACAGTTGAAAGGAGCAAATGAAAAATCTAGAGATAGA
CUSTOM_2	C2	18[191]20[184]BIOTIN	Biotin-ATTCATTTTTGTTTGGATTATACTAAGAAACCACCAGAAG
CUSTOM_2	C3
CUSTOM_2	C4	15[192]18[192]BLK	TCAAATATAACCTCCGGCTTAGGTAACAATTTCATTTGAAGGCGAATT
CUSTOM_2	C5	13[192]15[191]BLK	GTAAAGTAATCGCCATATTTAACAAAACTTTT
CUSTOM_2	C6	11[192]13[191]BLK	TATCCGGTCTCATCGAGAACAAGCGACAAAAG
CUSTOM_2	C7	9[192]11[191]BLK	TTAGACGGCCAAATAAGAAACGATAGAAGGCT
CUSTOM_2	C8	7[184]9[191]BLK	CGTAGAAAATACATACCGAGGAAACGCAATAAGAAGCGCA
CUSTOM_2	C9	4[191]6[184]BIOTIN	Biotin-CACCCTCAGAAACCATCGATAGCATTGAGCCATTTGGGAA
CUSTOM_2	C10
CUSTOM_2	C11	1[192]4[192]BLK	GCGGATAACCTATTATTCTGAAACAGACGATTGGCCTTGAAGAGCCAC
CUSTOM_2	C12	0[207]1[191]BLK	TCACCAGTACAAACTACAACGCCTAGTACCAG
CUSTOM_2	D1	23[192]22[208]BLK	ACCCTTCTGACCTGAAAGCGTAAGACGCTGAG
CUSTOM_2	D2	22[207]20[208]BLK	AGCCAGCAATTGAGGAAGGTTATCATCATTTT
CUSTOM_2	D3	20[207]18[208]BLK	GCGGAACATCTGAATAATGGAAGGTACAAAAT
CUSTOM_2	D4	18[207]16[208]BLK	CGCGCAGATTACCTTTTTTAATGGGAGAGACT
CUSTOM_2	D5	16[207]14[208]BLK	ACCTTTTTATTTTAGTTAATTTCATAGGGCTT
CUSTOM_2	D6	14[207]12[208]BLK	AATTGAGAATTCTGTCCAGACGACTAAACCAA
CUSTOM_2	D7	12[207]10[208]BLK	GTACCGCAATTCTAAGAACGCGAGTATTATTT
CUSTOM_2	D8	10[207]8[208]BLK	ATCCCAATGAGAATTAACTGAACAGTTACCAG
CUSTOM_2	D9	8[207]6[208]BLK	AAGGAAACATAAAGGTGGCAACATTATCACCG
CUSTOM_2	D10	6[207]4[208]BLK	TCACCGACGCACCGTAATCAGTAGCAGAACCG
CUSTOM_2	D11	4[207]2[208]BLK	CCACCCTCTATTCACAAACAAATACCTGCCTA
CUSTOM_2	D12	2[207]0[208]BLK	TTTCGGAAGTGCCGTCGAGAGGGTGAGTTTCG
CUSTOM_2	E1	21[224]23[223]BLK	CTTTAGGGCCTGCAACAGTGCCAATACGTG
CUSTOM_2	E2	19[224]21[223]BLK	CTACCATAGTTTGAGTAACATTTAAAATAT
CUSTOM_2	E3	17[224]19[223]BLK	CATAAATCTTTGAATACCAAGTGTTAGAAC
CUSTOM_2	E4	15[224]17[223]BLK	CCTAAATCAAAATCATAGGTCTAAACAGTA
CUSTOM_2	E5	13[224]15[223]BLK	ACAACATGCCAACGCTCAACAGTCTTCTGA
CUSTOM_2	E6	11[224]13[223]BLK	GCGAACCTCCAAGAACGGGTATGACAATAA
CUSTOM_2	E7	9[224]11[223]BLK	AAAGTCACAAAATAAACAGCCAGCGTTTTA
CUSTOM_2	E8	7[224]9[223]BLK	AACGCAAAGATAGCCGAACAAACCCTGAAC
CUSTOM_2	E9	5[224]7[223]BLK	TCAAGTTTCATTAAAGGTGAATATAAAAGA
CUSTOM_2	E10	3[224]5[223]BLK	TTAAAGCCAGAGCCGCCACCCTCGACAGAA
CUSTOM_2	E11	1[224]3[223]BLK	GTATAGCAAACAGTTAATGCCCAATCCTCA
CUSTOM_2	E12	0[239]1[223]BLK	AGGAACCCATGTACCGTAACACTTGATATAA
CUSTOM_2	F1	23[224]22[240]BLK	GCACAGACAATATTTTTGAATGGGGTCAGTA
CUSTOM_2	F2	22[239]20[240R1	TTAACACCAGCACTAACAACTAATCGTTATTA ACCACCACCACCACCACCA
CUSTOM_2	F3	20[239]18[240]BLK	ATTTTAAAATCAAAATTATTTGCACGGATTCG
CUSTOM_2	F4	18[239]16[240]BLK	CCTGATTGCAATATATGTGAGTGATCAATAGT
CUSTOM_2	F5	16[239]14[240]BLK	GAATTTATTTAATGGTTTGAAATATTCTTACC
CUSTOM_2	F6	14[239]12[240]R1	AGTATAAAGTTCAGCTAATGCAGATGTCTTTC ACCACCACCACCACCACCA
CUSTOM_2	F7	12[239]10[240]BLK	CTTATCATTCCCGACTTGCGGGAGCCTAATTT
CUSTOM_2	F8	10[239]8[240]BLK	GCCAGTTAGAGGGTAATTGAGCGCTTTAAGAA
CUSTOM_2	F9	8[239]6[240]BLK	AAGTAAGCAGACACCACGGAATAATATTGACG
CUSTOM_2	F10	6[239]4[240]R1	GAAATTATTGCCTTTAGCGTCAGACCGGAACC ACCACCACCACCACCACCA
CUSTOM_2	F11	4[239]2[240]BLK	GCCTCCCTCAGAATGGAAAGCGCAGTAACAGT
CUSTOM_2	F12	2[239]0[240]BLK	GCCCGTATCCGGAATAGGTGTATCAGCCCAAT
CUSTOM_2	G1	21[248]23[255]BLK	AGATTAGAGCCGTCAAAAAACAGAGGTGAGGCCTATTAGT
CUSTOM_2	G2	18[255]20[248]BIOTIN	Biotin-AACAATAACGTAAAACAGAAATAAAAATCCTTTGCCCGAA
CUSTOM_2	G3
CUSTOM_2	G4	15[256]18[256]BLK	GTGATAAAAAGACGCTGAGAAGAGATAACCTTGCTTCTGTTCGGGAGA
CUSTOM_2	G5	13[256]15[255]BLK	GTTTATCAATATGCGTTATACAAACCGACCGT
CUSTOM_2	G6	11[256]13[255]BLK	GCCTTAAACCAATCAATAATCGGCACGCGCCT
CUSTOM_2	G7	9[256]11[255]BLK	GAGAGATAGAGCGTCTTTCCAGAGGTTTTGAA
CUSTOM_2	G8	7[248]9[255]BLK	GTTTATTTTGTCACAATCTTACCGAAGCCCTTTAATATCA
CUSTOM_2	G9	4[255]6[248]BIOTIN	Biotin-AGCCACCACTGTAGCGCGTTTTCAAGGGAGGGAAGGTAAA
CUSTOM_2	G10
CUSTOM_2	G11	1[256]4[256]BLK	CAGGAGGTGGGGTCAGTGCCTTGAGTCTCTGAATTTACCGGGAACCAG
CUSTOM_2	G12	0[271]1[255]BLK	CCACCCTCATTTTCAGGGATAGCAACCGTACT
CUSTOM_2	H1	23[256]22[272]BLK	CTTTAATGCGCGAACTGATAGCCCCACCAG
CUSTOM_2	H2	22[271]20[272]BLK	CAGAAGATTAGATAATACATTTGTCGACAA
CUSTOM_2	H3	20[271]18[272]BLK	CTCGTATTAGAAATTGCGTAGATACAGTAC
CUSTOM_2	H4	18[271]16[272]BLK	CTTTTACAAAATCGTCGCTATTAGCGATAG
CUSTOM_2	H5	16[271]14[272]BLK	CTTAGATTTAAGGCGTTAAATAAAGCCTGT
CUSTOM_2	H6	14[271]12[272]BLK	TTAGTATCACAATAGATAAGTCCACGAGCA
CUSTOM_2	H7	12[271]10[272]BLK	TGTAGAAATCAAGATTAGTTGCTCTTACCA
CUSTOM_2	H8	10[271]8[272]BLK	ACGCTAACACCCACAAGAATTGAAAATAGC
CUSTOM_2	H9	8[271]6[272]BLK	AATAGCTATCAATAGAAAATTCAACATTCA
CUSTOM_2	H10	6[271]4[272]BLK	ACCGATTGTCGGCATTTTCGGTCATAATCA
CUSTOM_2	H11	4[271]2[272]BLK	AAATCACCTTCCAGTAAGCGTCAGTAATAA
CUSTOM_2	H12	2[271]0[272]BLK	GTTTTAACTTAGTACCGCCACCCAGAGCCA

## Sheet: R2_single_docking_site
PLATE NAME	PLATE POSITION	OLIGO NAME	SEQUENCE
CUSTOM_1	A1	21[32]23[31]BLK	TTTTCACTCAAAGGGCGAAAAACCATCACC
CUSTOM_1	A2	19[32]21[31]BLK	GTCGACTTCGGCCAACGCGCGGGGTTTTTC
CUSTOM_1	A3	17[32]19[31]BLK	TGCATCTTTCCCAGTCACGACGGCCTGCAG
CUSTOM_1	A4	15[32]17[31]BLK	TAATCAGCGGATTGACCGTAATCGTAACCG
CUSTOM_1	A5	13[32]15[31]BLK	AACGCAAAATCGATGAACGGTACCGGTTGA
CUSTOM_1	A6	11[32]13[31]BLK	AACAGTTTTGTACCAAAAACATTTTATTTC
CUSTOM_1	A7	9[32]11[31]BLK	TTTACCCCAACATGTTTTAAATTTCCATAT
CUSTOM_1	A8	7[32]9[31]BLK	TTTAGGACAAATGCTTTAAACAATCAGGTC
CUSTOM_1	A9	5[32]7[31]BLK	CATCAAGTAAAACGAACTAACGAGTTGAGA
CUSTOM_1	A10	3[32]5[31]BLK	AATACGTTTGAAAGAGGACAGACTGACCTT
CUSTOM_1	A11	1[32]3[31]BLK	AGGCTCCAGAGGCTTTGAGGACACGGGTAA
CUSTOM_1	A12	0[47]1[31]BLK	AGAAAGGAACAACTAAAGGAATTCAAAAAAA
CUSTOM_1	B1	23[32]22[48]BLK	CAAATCAAGTTTTTTGGGGTCGAAACGTGGA
CUSTOM_1	B2	22[47]20[48]BLK	CTCCAACGCAGTGAGACGGGCAACCAGCTGCA
CUSTOM_1	B3	20[47]18[48]BLK	TTAATGAACTAGAGGATCCCCGGGGGGTAACG
CUSTOM_1	B4	18[47]16[48]BLK	CCAGGGTTGCCAGTTTGAGGGGACCCGTGGGA
CUSTOM_1	B5	16[47]14[48]BLK	ACAAACGGAAAAGCCCCAAAAACACTGGAGCA
CUSTOM_1	B6	14[47]12[48]BLK	AACAAGAGGGATAAAAATTTTTAGCATAAAGC
CUSTOM_1	B7	12[47]10[48]BLK	TAAATCGGGATTCCCAATTCTGCGATATAATG
CUSTOM_1	B8	10[47]8[48]BLK	CTGTAGCTTGACTATTATAGTCAGTTCATTGA
CUSTOM_1	B9	8[47]6[48]BLK	ATCCCCCTATACCACATTCAACTAGAAAAATC
CUSTOM_1	B10	6[47]4[48]BLK	TACGTTAAAGTAATCTTGACAAGAACCGAACT
CUSTOM_1	B11	4[47]2[48]BLK	GACCAACTAATGCCACTACGAAGGGGGTAGCA
CUSTOM_1	B12	2[47]0[48]BLK	ACGGCTACAAAAGGAGCCTTTAATGTGAGAAT
CUSTOM_1	C1	21[56]23[63]BLK	AGCTGATTGCCCTTCAGAGTCCACTATTAAAGGGTGCCGT
CUSTOM_1	C2	18[63]20[56]BIOTIN	Biotin-ATTAAGTTTACCGAGCTCGAATTCGGGAAACCTGTCGTGC
CUSTOM_1	C3
CUSTOM_1	C4	15[64]18[64]BLK	GTATAAGCCAACCCGTCGGATTCTGACGACAGTATCGGCCGCAAGGCG
CUSTOM_1	C5	13[64]15[63]BLK	TATATTTTGTCATTGCCTGAGAGTGGAAGATT
CUSTOM_1	C6	11[64]13[63]BLK	GATTTAGTCAATAAAGCCTCAGAGAACCCTCA
CUSTOM_1	C7	9[64]11[63]BLK	CGGATTGCAGAGCTTAATTGCTGAAACGAGTA
CUSTOM_1	C8	7[56]9[63]BLK	ATGCAGATACATAACGGGAATCGTCATAAATAAAGCAAAG
CUSTOM_1	C9	4[63]6[56]BIOTIN	Biotin-ATAAGGGAACCGGATATTCATTACGTCAGGACGTTGGGAA
CUSTOM_1	C10
CUSTOM_1	C11	1[64]4[64]BLK	TTTATCAGGACAGCATCGGAACGACACCAACCTAAAACGAGGTCAATC
CUSTOM_1	C12	0[79]1[63]BLK	ACAACTTTCAACAGTTTCAGCGGATGTATCGG
CUSTOM_1	D1	23[64]22[80]BLK	AAAGCACTAAATCGGAACCCTAATCCAGTT
CUSTOM_1	D2	22[79]20[80]R3	TGGAACAACCGCCTGGCCCTGAGGCCCGCT CTCTCTCTCTCTCTCTCTC
CUSTOM_1	D3	20[79]18[80]BLK	TTCCAGTCGTAATCATGGTCATAAAAGGGG
CUSTOM_1	D4	18[79]16[80]BLK	GATGTGCTTCAGGAAGATCGCACAATGTGA
CUSTOM_1	D5	16[79]14[80]BLK	GCGAGTAAAAATATTTAAATTGTTACAAAG
CUSTOM_1	D6	14[79]12[80]BLK	GCTATCAGAAATGCAATGCCTGAATTAGCA
CUSTOM_1	D7	12[79]10[80]BLK	AAATTAAGTTGACCATTAGATACTTTTGCG
CUSTOM_1	D8	10[79]8[80]BLK	GATGGCTTATCAAAAAGATTAAGAGCGTCC
CUSTOM_1	D9	8[79]6[80]R3	AATACTGCCCAAAAGGAATTACGTGGCTCA CTCTCTCTCTCTCTCTCTC
CUSTOM_1	D10	6[79]4[80]BLK	TTATACCACCAAATCAACGTAACGAACGAG
CUSTOM_1	D11	4[79]2[80]BLK	GCGCAGACAAGAGGCAAAAGAATCCCTCAG
CUSTOM_1	D12	2[79]0[80]BLK	CAGCGAAACTTGCTTTCGAGGTGTTGCTAA
CUSTOM_1	E1	21[96]23[95]BLK	AGCAAGCGTAGGGTTGAGTGTTGTAGGGAGCC
CUSTOM_1	E2	19[96]21[95]BLK	CTGTGTGATTGCGTTGCGCTCACTAGAGTTGC
CUSTOM_1	E3	17[96]19[95]BLK	GCTTTCCGATTACGCCAGCTGGCGGCTGTTTC
CUSTOM_1	E4	15[96]17[95]BLK	ATATTTTGGCTTTCATCAACATTATCCAGCCA
CUSTOM_1	E5	13[96]15[95]BLK	TAGGTAAACTATTTTTGAGAGATCAAACGTTA
CUSTOM_1	E6	11[96]13[95]BLK	AATGGTCAACAGGCAAGGCAAAGAGTAATGTG
CUSTOM_1	E7	9[96]11[95]BLK	CGAAAGACTTTGATAAGAGGTCATATTTCGCA
CUSTOM_1	E8	7[96]9[95]BLK	TAAGAGCAAATGTTTAGACTGGATAGGAAGCC
CUSTOM_1	E9	5[96]7[95]BLK	TCATTCAGATGCGATTTTAAGAACAGGCATAG
CUSTOM_1	E10	3[96]5[95]BLK	ACACTCATCCATGTTACTTAGCCGAAAGCTGC
CUSTOM_1	E11	1[96]3[95]BLK	AAACAGCTTTTTGCGGGATCGTCAACACTAAA
CUSTOM_1	E12	0[111]1[95]BLK	TAAATGAATTTTCTGTATGGGATTAATTTCTT
CUSTOM_1	F1	23[96]22[112]BLK	CCCGATTTAGAGCTTGACGGGGAAAAAGAATA
CUSTOM_1	F2	22[111]20[112]BLK	GCCCGAGAGTCCACGCTGGTTTGCAGCTAACT
CUSTOM_1	F3	20[111]18[112]BLK	CACATTAAAATTGTTATCCGCTCATGCGGGCC
CUSTOM_1	F4	18[111]16[112]BLK	TCTTCGCTGCACCGCTTCTGGTGCGGCCTTCC
CUSTOM_1	F5	16[111]14[112]BLK	TGTAGCCATTAAAATTCGCATTAAATGCCGGA
CUSTOM_1	F6	14[111]12[112]BLK	GAGGGTAGGATTCAAAAGGGTGAGACATCCAA
CUSTOM_1	F7	12[111]10[112]BLK	TAAATCATATAACCTGTTTAGCTAACCTTTAA
CUSTOM_1	F8	10[111]8[112]BLK	TTGCTCCTTTCAAATATCGCGTTTGAGGGGGT
CUSTOM_1	F9	8[111]6[112]BLK	AATAGTAAACACTATCATAACCCTCATTGTGA
CUSTOM_1	F10	6[111]4[112]BLK	ATTACCTTTGAATAAGGCTTGCCCAAATCCGC
CUSTOM_1	F11	4[111]2[112]BLK	GACCTGCTCTTTGACCCCCAGCGAGGGAGTTA
CUSTOM_1	F12	2[111]0[112]BLK	AAGGCCGCTGATACCGATAGTTGCGACGTTAG
CUSTOM_1	G1	21[120]23[127]BLK	CCCAGCAGGCGAAAAATCCCTTATAAATCAAGCCGGCG
CUSTOM_1	G2	8[127]20[120]BIOTIN	Biotin-GCGATCGGCAATTCCACACAACAGGTGCCTAATGAGTG
CUSTOM_1	G3
CUSTOM_1	G4	15[128]18[128]BLK	TAAATCAAAATAATTCGCGTCTCGGAAACCAGGCAAAGGGAAGG
CUSTOM_1	G5	13[128]15[127]BLK	GAGACAGCTAGCTGATAAATTAATTTTTGT
CUSTOM_1	G6	11[128]13[127]BLK	TTTGGGGATAGTAGTAGCATTAAAAGGCCG
CUSTOM_1	G7	9[128]11[127]BLK	GCTTCAATCAGGATTAGAGAGTTATTTTCA
CUSTOM_1	G8	7[120]9[127]BLK	CGTTTACCAGACGACAAAGAAGTTTTGCCATAATTCGA
CUSTOM_1	G9	4[127]6[120]BIOTIN	Biotin-TTGTGTCGTGACGAGAAACACCAAATTTCAACTTTAAT
CUSTOM_1	G10
CUSTOM_1	G11	1[128]4[128]BLK	TGACAACTCGCTGAGGCTTGCATTATACCAAGCGCGATGATAAA
CUSTOM_1	G12	0[143]1[127]BLK	TCTAAAGTTTTGTCGTCTTTCCAGCCGACAA
CUSTOM_1	H1	21[160]22[144]BLK	TCAATATCGAACCTCAAATATCAATTCCGAAA
CUSTOM_1	H2	19[160]20[144]BLK	GCAATTCACATATTCCTGATTATCAAAGTGTA
CUSTOM_1	H3	17[160]18[144]BLK	AGAAAACAAAGAAGATGATGAAACAGGCTGCG
CUSTOM_1	H4	15[160]16[144]BLK	ATCGCAAGTATGTAAATGCTGATGATAGGAAC
CUSTOM_1	H5	13[160]14[144]BLK	GTAATAAGTTAGGCAGAGGCATTTATGATATT
CUSTOM_1	H6	11[160]12[144]BLK	CCAATAGCTCATCGTAGGAATCATGGCATCAA
CUSTOM_1	H7	9[160]10[144]BLK	AGAGAGAAAAAAATGAAAATAGCAAGCAAACT
CUSTOM_1	H8	7[160]8[144]BLK	TTATTACGAAGAACTGGCATGATTGCGAGAGG
CUSTOM_1	H9	5[160]6[144]BLK	GCAAGGCCTCACCAGTAGCACCATGGGCTTGA
CUSTOM_1	H10	3[160]4[144]BLK	TTGACAGGCCACCACCAGAGCCGCGATTTGTA
CUSTOM_1	H11	1[160]2[144]BLK	TTAGGATTGGCTGAGACTCCTCAATAACCGAT
CUSTOM_1	H12	0[175]0[144]BLK	TCCACAGACAGCCCTCATAGTTAGCGTAACGA
CUSTOM_2	A1	23[128]23[159]BLK	AACGTGGCGAGAAAGGAAGGGAAACCAGTAA
CUSTOM_2	A2	22[143]21[159]BLK	TCGGCAAATCCTGTTTGATGGTGGACCCTCAA
CUSTOM_2	A3	20[143]19[159]BLK	AAGCCTGGTACGAGCCGGAAGCATAGATGATG
CUSTOM_2	A4	18[143]17[159]BLK	CAACTGTTGCGCCATTCGCCATTCAAACATCA
CUSTOM_2	A5	16[143]15[159]BLK	GCCATCAAGCTCATTTTTTAACCACAAATCCA
CUSTOM_2	A6	14[143]13[159]R1	CAACCGTTTCAAATCACCATCAATTCGAGCCA ACCACCACCACCACCACCA
CUSTOM_2	A7	12[143]11[159]BLK	TTCTACTACGCGAGCTGAAAAGGTTACCGCGC
CUSTOM_2	A8	10[143]9[159]BLK	CCAACAGGAGCGAACCAGACCGGAGCCTTTAC
CUSTOM_2	A9	8[143]7[159]BLK	CTTTTGCAGATAAAAACCAAAATAAAGACTCC
CUSTOM_2	A10	6[143]5[159]BLK	GATGGTTTGAACGAGTAGTAAATTTACCATTA
CUSTOM_2	A11	4[143]3[159]BLK	TCATCGCCAACAAAGTACAACGGACGCCAGCA
CUSTOM_2	A12	2[143]1[159]BLK	ATATTCGGAACCATCGCCCACGCAGAGAAGGA
CUSTOM_2	B1	23[160]22[176]BLK	TAAAAGGGACATTCTGGCCAACAAAGCATC
CUSTOM_2	B2	22[175]20[176]BLK	ACCTTGCTTGGTCAGTTGGCAAAGAGCGGA
CUSTOM_2	B3	20[175]18[176]BLK	ATTATCATTCAATATAATCCTGACAATTAC
CUSTOM_2	B4	18[175]16[176]BLK	CTGAGCAAAAATTAATTACATTTTGGGTTA
CUSTOM_2	B5	16[175]14[176]BLK	TATAACTAACAAAGAACGCGAGAACGCCAA
CUSTOM_2	B6	14[175]12[176]BLK	CATGTAATAGAATATAAAGTACCAAGCCGT
CUSTOM_2	B7	12[175]10[176]BLK	TTTTATTTAAGCAAATCAGATATTTTTTGT
CUSTOM_2	B8	10[175]8[176]BLK	TTAACGTCTAACATAAAAACAGGTAACGGA
CUSTOM_2	B9	8[175]6[176]BLK	ATACCCAACAGTATGTTAGCAAATTAGAGC
CUSTOM_2	B10	6[175]4[176]BLK	CAGCAAAAGGAAACGTCACCAATGAGCCGC
CUSTOM_2	B11	4[175]2[176]BLK	CACCAGAAAGGTTGAGGCAGGTCATGAAAG
CUSTOM_2	B12	2[175]0[176]BLK	TATTAAGAAGCGGGGTTTTGCTCGTAGCAT
CUSTOM_2	C1	21[184]23[191]BLK	TCAACAGTTGAAAGGAGCAAATGAAAAATCTAGAGATAGA
CUSTOM_2	C2	18[191]20[184]BIOTIN	Biotin-ATTCATTTTTGTTTGGATTATACTAAGAAACCACCAGAAG
CUSTOM_2	C3
CUSTOM_2	C4	15[192]18[192]BLK	TCAAATATAACCTCCGGCTTAGGTAACAATTTCATTTGAAGGCGAATT
CUSTOM_2	C5	13[192]15[191]BLK	GTAAAGTAATCGCCATATTTAACAAAACTTTT
CUSTOM_2	C6	11[192]13[191]BLK	TATCCGGTCTCATCGAGAACAAGCGACAAAAG
CUSTOM_2	C7	9[192]11[191]BLK	TTAGACGGCCAAATAAGAAACGATAGAAGGCT
CUSTOM_2	C8	7[184]9[191]BLK	CGTAGAAAATACATACCGAGGAAACGCAATAAGAAGCGCA
CUSTOM_2	C9	4[191]6[184]BIOTIN	Biotin-CACCCTCAGAAACCATCGATAGCATTGAGCCATTTGGGAA
CUSTOM_2	C10
CUSTOM_2	C11	1[192]4[192]BLK	GCGGATAACCTATTATTCTGAAACAGACGATTGGCCTTGAAGAGCCAC
CUSTOM_2	C12	0[207]1[191]BLK	TCACCAGTACAAACTACAACGCCTAGTACCAG
CUSTOM_2	D1	23[192]22[208]BLK	ACCCTTCTGACCTGAAAGCGTAAGACGCTGAG
CUSTOM_2	D2	22[207]20[208]BLK	AGCCAGCAATTGAGGAAGGTTATCATCATTTT
CUSTOM_2	D3	20[207]18[208]BLK	GCGGAACATCTGAATAATGGAAGGTACAAAAT
CUSTOM_2	D4	18[207]16[208]BLK	CGCGCAGATTACCTTTTTTAATGGGAGAGACT
CUSTOM_2	D5	16[207]14[208]BLK	ACCTTTTTATTTTAGTTAATTTCATAGGGCTT
CUSTOM_2	D6	14[207]12[208]BLK	AATTGAGAATTCTGTCCAGACGACTAAACCAA
CUSTOM_2	D7	12[207]10[208]BLK	GTACCGCAATTCTAAGAACGCGAGTATTATTT
CUSTOM_2	D8	10[207]8[208]BLK	ATCCCAATGAGAATTAACTGAACAGTTACCAG
CUSTOM_2	D9	8[207]6[208]BLK	AAGGAAACATAAAGGTGGCAACATTATCACCG
CUSTOM_2	D10	6[207]4[208]BLK	TCACCGACGCACCGTAATCAGTAGCAGAACCG
CUSTOM_2	D11	4[207]2[208]BLK	CCACCCTCTATTCACAAACAAATACCTGCCTA
CUSTOM_2	D12	2[207]0[208]BLK	TTTCGGAAGTGCCGTCGAGAGGGTGAGTTTCG
CUSTOM_2	E1	21[224]23[223]BLK	CTTTAGGGCCTGCAACAGTGCCAATACGTG
CUSTOM_2	E2	19[224]21[223]BLK	CTACCATAGTTTGAGTAACATTTAAAATAT
CUSTOM_2	E3	17[224]19[223]BLK	CATAAATCTTTGAATACCAAGTGTTAGAAC
CUSTOM_2	E4	15[224]17[223]BLK	CCTAAATCAAAATCATAGGTCTAAACAGTA
CUSTOM_2	E5	13[224]15[223]BLK	ACAACATGCCAACGCTCAACAGTCTTCTGA
CUSTOM_2	E6	11[224]13[223]BLK	GCGAACCTCCAAGAACGGGTATGACAATAA
CUSTOM_2	E7	9[224]11[223]BLK	AAAGTCACAAAATAAACAGCCAGCGTTTTA
CUSTOM_2	E8	7[224]9[223]BLK	AACGCAAAGATAGCCGAACAAACCCTGAAC
CUSTOM_2	E9	5[224]7[223]BLK	TCAAGTTTCATTAAAGGTGAATATAAAAGA
CUSTOM_2	E10	3[224]5[223]BLK	TTAAAGCCAGAGCCGCCACCCTCGACAGAA
CUSTOM_2	E11	1[224]3[223]BLK	GTATAGCAAACAGTTAATGCCCAATCCTCA
CUSTOM_2	E12	0[239]1[223]BLK	AGGAACCCATGTACCGTAACACTTGATATAA
CUSTOM_2	F1	23[224]22[240]BLK	GCACAGACAATATTTTTGAATGGGGTCAGTA
CUSTOM_2	F2	22[239]20[240]R3	TTAACACCAGCACTAACAACTAATCGTTATTA CTCTCTCTCTCTCTCTCTC
CUSTOM_2	F3	20[239]18[240]BLK	ATTTTAAAATCAAAATTATTTGCACGGATTCG
CUSTOM_2	F4	18[239]16[240]BLK	CCTGATTGCAATATATGTGAGTGATCAATAGT
CUSTOM_2	F5	16[239]14[240]BLK	GAATTTATTTAATGGTTTGAAATATTCTTACC
CUSTOM_2	F6	14[239]12[240]BLK	AGTATAAAGTTCAGCTAATGCAGATGTCTTTC
CUSTOM_2	F7	12[239]10[240]BLK	CTTATCATTCCCGACTTGCGGGAGCCTAATTT
CUSTOM_2	F8	10[239]8[240]BLK	GCCAGTTAGAGGGTAATTGAGCGCTTTAAGAA
CUSTOM_2	F9	8[239]6[240]R3	AAGTAAGCAGACACCACGGAATAATATTGACG CTCTCTCTCTCTCTCTCTC
CUSTOM_2	F10	6[239]4[240]BLK	GAAATTATTGCCTTTAGCGTCAGACCGGAACC
CUSTOM_2	F11	4[239]2[240]BLK	GCCTCCCTCAGAATGGAAAGCGCAGTAACAGT
CUSTOM_2	F12	2[239]0[240]BLK	GCCCGTATCCGGAATAGGTGTATCAGCCCAAT
CUSTOM_2	G1	21[248]23[255]BLK	AGATTAGAGCCGTCAAAAAACAGAGGTGAGGCCTATTAGT
CUSTOM_2	G2	18[255]20[248]BIOTIN	Biotin-AACAATAACGTAAAACAGAAATAAAAATCCTTTGCCCGAA
CUSTOM_2	G3
CUSTOM_2	G4	15[256]18[256]BLK	GTGATAAAAAGACGCTGAGAAGAGATAACCTTGCTTCTGTTCGGGAGA
CUSTOM_2	G5	13[256]15[255]BLK	GTTTATCAATATGCGTTATACAAACCGACCGT
CUSTOM_2	G6	11[256]13[255]BLK	GCCTTAAACCAATCAATAATCGGCACGCGCCT
CUSTOM_2	G7	9[256]11[255]BLK	GAGAGATAGAGCGTCTTTCCAGAGGTTTTGAA
CUSTOM_2	G8	7[248]9[255]BLK	GTTTATTTTGTCACAATCTTACCGAAGCCCTTTAATATCA
CUSTOM_2	G9	4[255]6[248]BIOTIN	Biotin-AGCCACCACTGTAGCGCGTTTTCAAGGGAGGGAAGGTAAA
CUSTOM_2	G10
CUSTOM_2	G11	1[256]4[256]BLK	CAGGAGGTGGGGTCAGTGCCTTGAGTCTCTGAATTTACCGGGAACCAG
CUSTOM_2	G12	0[271]1[255]BLK	CCACCCTCATTTTCAGGGATAGCAACCGTACT
CUSTOM_2	H1	23[256]22[272]BLK	CTTTAATGCGCGAACTGATAGCCCCACCAG
CUSTOM_2	H2	22[271]20[272]BLK	CAGAAGATTAGATAATACATTTGTCGACAA
CUSTOM_2	H3	20[271]18[272]BLK	CTCGTATTAGAAATTGCGTAGATACAGTAC
CUSTOM_2	H4	18[271]16[272]BLK	CTTTTACAAAATCGTCGCTATTAGCGATAG
CUSTOM_2	H5	16[271]14[272]BLK	CTTAGATTTAAGGCGTTAAATAAAGCCTGT
CUSTOM_2	H6	14[271]12[272]BLK	TTAGTATCACAATAGATAAGTCCACGAGCA
CUSTOM_2	H7	12[271]10[272]BLK	TGTAGAAATCAAGATTAGTTGCTCTTACCA
CUSTOM_2	H8	10[271]8[272]BLK	ACGCTAACACCCACAAGAATTGAAAATAGC
CUSTOM_2	H9	8[271]6[272]BLK	AATAGCTATCAATAGAAAATTCAACATTCA
CUSTOM_2	H10	6[271]4[272]BLK	ACCGATTGTCGGCATTTTCGGTCATAATCA
CUSTOM_2	H11	4[271]2[272]BLK	AAATCACCTTCCAGTAAGCGTCAGTAATAA
CUSTOM_2	H12	2[271]0[272]BLK	GTTTTAACTTAGTACCGCCACCCAGAGCCA

## Sheet: R6_20nm_spaced_docking_sites
PLATE NAME	PLATE POSITION	OLIGO NAME	SEQUENCE
CUSTOM_1	A1	21[32]23[31]BLK	TTTTCACTCAAAGGGCGAAAAACCATCACC
CUSTOM_1	A2	19[32]21[31]BLK	GTCGACTTCGGCCAACGCGCGGGGTTTTTC
CUSTOM_1	A3	17[32]19[31]BLK	TGCATCTTTCCCAGTCACGACGGCCTGCAG
CUSTOM_1	A4	15[32]17[31]BLK	TAATCAGCGGATTGACCGTAATCGTAACCG
CUSTOM_1	A5	13[32]15[31]BLK	AACGCAAAATCGATGAACGGTACCGGTTGA
CUSTOM_1	A6	11[32]13[31]BLK	AACAGTTTTGTACCAAAAACATTTTATTTC
CUSTOM_1	A7	9[32]11[31]BLK	TTTACCCCAACATGTTTTAAATTTCCATAT
CUSTOM_1	A8	7[32]9[31]BLK	TTTAGGACAAATGCTTTAAACAATCAGGTC
CUSTOM_1	A9	5[32]7[31]BLK	CATCAAGTAAAACGAACTAACGAGTTGAGA
CUSTOM_1	A10	3[32]5[31]BLK	AATACGTTTGAAAGAGGACAGACTGACCTT
CUSTOM_1	A11	1[32]3[31]BLK	AGGCTCCAGAGGCTTTGAGGACACGGGTAA
CUSTOM_1	A12	0[47]1[31]BLK	AGAAAGGAACAACTAAAGGAATTCAAAAAAA
CUSTOM_1	B1	23[32]22[48]BLK	CAAATCAAGTTTTTTGGGGTCGAAACGTGGA
CUSTOM_1	B2	22[47]20[48]R1	CTCCAACGCAGTGAGACGGGCAACCAGCTGCA AACAACAACAACAACAACAA
CUSTOM_1	B3	20[47]18[48]BLK	TTAATGAACTAGAGGATCCCCGGGGGGTAACG
CUSTOM_1	B4	18[47]16[48]BLK	CCAGGGTTGCCAGTTTGAGGGGACCCGTGGGA
CUSTOM_1	B5	16[47]14[48]BLK	ACAAACGGAAAAGCCCCAAAAACACTGGAGCA
CUSTOM_1	B6	14[47]12[48]R1	AACAAGAGGGATAAAAATTTTTAGCATAAAGC AACAACAACAACAACAACAA
CUSTOM_1	B7	12[47]10[48]BLK	TAAATCGGGATTCCCAATTCTGCGATATAATG
CUSTOM_1	B8	10[47]8[48]BLK	CTGTAGCTTGACTATTATAGTCAGTTCATTGA
CUSTOM_1	B9	8[47]6[48]BLK	ATCCCCCTATACCACATTCAACTAGAAAAATC
CUSTOM_1	B10	6[47]4[48]R1	TACGTTAAAGTAATCTTGACAAGAACCGAACT AACAACAACAACAACAACAA
CUSTOM_1	B11	4[47]2[48]BLK	GACCAACTAATGCCACTACGAAGGGGGTAGCA
CUSTOM_1	B12	2[47]0[48]BLK	ACGGCTACAAAAGGAGCCTTTAATGTGAGAAT
CUSTOM_1	C1	21[56]23[63]BLK	AGCTGATTGCCCTTCAGAGTCCACTATTAAAGGGTGCCGT
CUSTOM_1	C2	18[63]20[56]BIOTIN	Biotin-ATTAAGTTTACCGAGCTCGAATTCGGGAAACCTGTCGTGC
CUSTOM_1	C3
CUSTOM_1	C4	15[64]18[64]BLK	GTATAAGCCAACCCGTCGGATTCTGACGACAGTATCGGCCGCAAGGCG
CUSTOM_1	C5	13[64]15[63]BLK	TATATTTTGTCATTGCCTGAGAGTGGAAGATT
CUSTOM_1	C6	11[64]13[63]BLK	GATTTAGTCAATAAAGCCTCAGAGAACCCTCA
CUSTOM_1	C7	9[64]11[63]BLK	CGGATTGCAGAGCTTAATTGCTGAAACGAGTA
CUSTOM_1	C8	7[56]9[63]BLK	ATGCAGATACATAACGGGAATCGTCATAAATAAAGCAAAG
CUSTOM_1	C9	4[63]6[56]BIOTIN	Biotin-ATAAGGGAACCGGATATTCATTACGTCAGGACGTTGGGAA
CUSTOM_1	C10
CUSTOM_1	C11	1[64]4[64]BLK	TTTATCAGGACAGCATCGGAACGACACCAACCTAAAACGAGGTCAATC
CUSTOM_1	C12	0[79]1[63]BLK	ACAACTTTCAACAGTTTCAGCGGATGTATCGG
CUSTOM_1	D1	23[64]22[80]BLK	AAAGCACTAAATCGGAACCCTAATCCAGTT
CUSTOM_1	D2	22[79]20[80]BLK	TGGAACAACCGCCTGGCCCTGAGGCCCGCT
CUSTOM_1	D3	20[79]18[80]BLK	TTCCAGTCGTAATCATGGTCATAAAAGGGG
CUSTOM_1	D4	18[79]16[80]BLK	GATGTGCTTCAGGAAGATCGCACAATGTGA
CUSTOM_1	D5	16[79]14[80]BLK	GCGAGTAAAAATATTTAAATTGTTACAAAG
CUSTOM_1	D6	14[79]12[80]BLK	GCTATCAGAAATGCAATGCCTGAATTAGCA
CUSTOM_1	D7	12[79]10[80]BLK	AAATTAAGTTGACCATTAGATACTTTTGCG
CUSTOM_1	D8	10[79]8[80]BLK	GATGGCTTATCAAAAAGATTAAGAGCGTCC
CUSTOM_1	D9	8[79]6[80]BLK	AATACTGCCCAAAAGGAATTACGTGGCTCA
CUSTOM_1	D10	6[79]4[80]BLK	TTATACCACCAAATCAACGTAACGAACGAG
CUSTOM_1	D11	4[79]2[80]BLK	GCGCAGACAAGAGGCAAAAGAATCCCTCAG
CUSTOM_1	D12	2[79]0[80]BLK	CAGCGAAACTTGCTTTCGAGGTGTTGCTAA
CUSTOM_1	E1	21[96]23[95]BLK	AGCAAGCGTAGGGTTGAGTGTTGTAGGGAGCC
CUSTOM_1	E2	19[96]21[95]BLK	CTGTGTGATTGCGTTGCGCTCACTAGAGTTGC
CUSTOM_1	E3	17[96]19[95]BLK	GCTTTCCGATTACGCCAGCTGGCGGCTGTTTC
CUSTOM_1	E4	15[96]17[95]BLK	ATATTTTGGCTTTCATCAACATTATCCAGCCA
CUSTOM_1	E5	13[96]15[95]BLK	TAGGTAAACTATTTTTGAGAGATCAAACGTTA
CUSTOM_1	E6	11[96]13[95]BLK	AATGGTCAACAGGCAAGGCAAAGAGTAATGTG
CUSTOM_1	E7	9[96]11[95]BLK	CGAAAGACTTTGATAAGAGGTCATATTTCGCA
CUSTOM_1	E8	7[96]9[95]BLK	TAAGAGCAAATGTTTAGACTGGATAGGAAGCC
CUSTOM_1	E9	5[96]7[95]BLK	TCATTCAGATGCGATTTTAAGAACAGGCATAG
CUSTOM_1	E10	3[96]5[95]BLK	ACACTCATCCATGTTACTTAGCCGAAAGCTGC
CUSTOM_1	E11	1[96]3[95]BLK	AAACAGCTTTTTGCGGGATCGTCAACACTAAA
CUSTOM_1	E12	0[111]1[95]BLK	TAAATGAATTTTCTGTATGGGATTAATTTCTT
CUSTOM_1	F1	23[96]22[112]BLK	CCCGATTTAGAGCTTGACGGGGAAAAAGAATA
CUSTOM_1	F2	22[111]20[112]R1	GCCCGAGAGTCCACGCTGGTTTGCAGCTAACT AACAACAACAACAACAACAA
CUSTOM_1	F3	20[111]18[112]BLK	CACATTAAAATTGTTATCCGCTCATGCGGGCC
CUSTOM_1	F4	18[111]16[112]BLK	TCTTCGCTGCACCGCTTCTGGTGCGGCCTTCC
CUSTOM_1	F5	16[111]14[112]BLK	TGTAGCCATTAAAATTCGCATTAAATGCCGGA
CUSTOM_1	F6	14[111]12[112]R1	GAGGGTAGGATTCAAAAGGGTGAGACATCCAA AACAACAACAACAACAACAA
CUSTOM_1	F7	12[111]10[112]BLK	TAAATCATATAACCTGTTTAGCTAACCTTTAA
CUSTOM_1	F8	10[111]8[112]BLK	TTGCTCCTTTCAAATATCGCGTTTGAGGGGGT
CUSTOM_1	F9	8[111]6[112]BLK	AATAGTAAACACTATCATAACCCTCATTGTGA
CUSTOM_1	F10	6[111]4[112]R1	ATTACCTTTGAATAAGGCTTGCCCAAATCCGC AACAACAACAACAACAACAA
CUSTOM_1	F11	4[111]2[112]BLK	GACCTGCTCTTTGACCCCCAGCGAGGGAGTTA
CUSTOM_1	F12	2[111]0[112]BLK	AAGGCCGCTGATACCGATAGTTGCGACGTTAG
CUSTOM_1	G1	21[120]23[127]BLK	CCCAGCAGGCGAAAAATCCCTTATAAATCAAGCCGGCG
CUSTOM_1	G2	8[127]20[120]BIOTIN	Biotin-GCGATCGGCAATTCCACACAACAGGTGCCTAATGAGTG
CUSTOM_1	G3
CUSTOM_1	G4	15[128]18[128]BLK	TAAATCAAAATAATTCGCGTCTCGGAAACCAGGCAAAGGGAAGG
CUSTOM_1	G5	13[128]15[127]BLK	GAGACAGCTAGCTGATAAATTAATTTTTGT
CUSTOM_1	G6	11[128]13[127]BLK	TTTGGGGATAGTAGTAGCATTAAAAGGCCG
CUSTOM_1	G7	9[128]11[127]BLK	GCTTCAATCAGGATTAGAGAGTTATTTTCA
CUSTOM_1	G8	7[120]9[127]BLK	CGTTTACCAGACGACAAAGAAGTTTTGCCATAATTCGA
CUSTOM_1	G9	4[127]6[120]BIOTIN	Biotin-TTGTGTCGTGACGAGAAACACCAAATTTCAACTTTAAT
CUSTOM_1	G10
CUSTOM_1	G11	1[128]4[128]BLK	TGACAACTCGCTGAGGCTTGCATTATACCAAGCGCGATGATAAA
CUSTOM_1	G12	0[143]1[127]BLK	TCTAAAGTTTTGTCGTCTTTCCAGCCGACAA
CUSTOM_1	H1	21[160]22[144]BLK	TCAATATCGAACCTCAAATATCAATTCCGAAA
CUSTOM_1	H2	19[160]20[144]BLK	GCAATTCACATATTCCTGATTATCAAAGTGTA
CUSTOM_1	H3	17[160]18[144]BLK	AGAAAACAAAGAAGATGATGAAACAGGCTGCG
CUSTOM_1	H4	15[160]16[144]BLK	ATCGCAAGTATGTAAATGCTGATGATAGGAAC
CUSTOM_1	H5	13[160]14[144]BLK	GTAATAAGTTAGGCAGAGGCATTTATGATATT
CUSTOM_1	H6	11[160]12[144]BLK	CCAATAGCTCATCGTAGGAATCATGGCATCAA
CUSTOM_1	H7	9[160]10[144]BLK	AGAGAGAAAAAAATGAAAATAGCAAGCAAACT
CUSTOM_1	H8	7[160]8[144]BLK	TTATTACGAAGAACTGGCATGATTGCGAGAGG
CUSTOM_1	H9	5[160]6[144]BLK	GCAAGGCCTCACCAGTAGCACCATGGGCTTGA
CUSTOM_1	H10	3[160]4[144]BLK	TTGACAGGCCACCACCAGAGCCGCGATTTGTA
CUSTOM_1	H11	1[160]2[144]BLK	TTAGGATTGGCTGAGACTCCTCAATAACCGAT
CUSTOM_1	H12	0[175]0[144]BLK	TCCACAGACAGCCCTCATAGTTAGCGTAACGA
CUSTOM_2	A1	23[128]23[159]BLK	AACGTGGCGAGAAAGGAAGGGAAACCAGTAA
CUSTOM_2	A2	22[143]21[159]BLK	TCGGCAAATCCTGTTTGATGGTGGACCCTCAA
CUSTOM_2	A3	20[143]19[159]BLK	AAGCCTGGTACGAGCCGGAAGCATAGATGATG
CUSTOM_2	A4	18[143]17[159]BLK	CAACTGTTGCGCCATTCGCCATTCAAACATCA
CUSTOM_2	A5	16[143]15[159]BLK	GCCATCAAGCTCATTTTTTAACCACAAATCCA
CUSTOM_2	A6	14[143]13[159]BLK	CAACCGTTTCAAATCACCATCAATTCGAGCCA
CUSTOM_2	A7	12[143]11[159]BLK	TTCTACTACGCGAGCTGAAAAGGTTACCGCGC
CUSTOM_2	A8	10[143]9[159]BLK	CCAACAGGAGCGAACCAGACCGGAGCCTTTAC
CUSTOM_2	A9	8[143]7[159]BLK	CTTTTGCAGATAAAAACCAAAATAAAGACTCC
CUSTOM_2	A10	6[143]5[159]BLK	GATGGTTTGAACGAGTAGTAAATTTACCATTA
CUSTOM_2	A11	4[143]3[159]BLK	TCATCGCCAACAAAGTACAACGGACGCCAGCA
CUSTOM_2	A12	2[143]1[159]BLK	ATATTCGGAACCATCGCCCACGCAGAGAAGGA
CUSTOM_2	B1	23[160]22[176]BLK	TAAAAGGGACATTCTGGCCAACAAAGCATC
CUSTOM_2	B2	22[175]20[176]R1	ACCTTGCTTGGTCAGTTGGCAAAGAGCGGA AACAACAACAACAACAACAA
CUSTOM_2	B3	20[175]18[176]BLK	ATTATCATTCAATATAATCCTGACAATTAC
CUSTOM_2	B4	18[175]16[176]BLK	CTGAGCAAAAATTAATTACATTTTGGGTTA
CUSTOM_2	B5	16[175]14[176]BLK	TATAACTAACAAAGAACGCGAGAACGCCAA
CUSTOM_2	B6	14[175]12[176]R1	CATGTAATAGAATATAAAGTACCAAGCCGT AACAACAACAACAACAACAA
CUSTOM_2	B7	12[175]10[176]BLK	TTTTATTTAAGCAAATCAGATATTTTTTGT
CUSTOM_2	B8	10[175]8[176]BLK	TTAACGTCTAACATAAAAACAGGTAACGGA
CUSTOM_2	B9	8[175]6[176]BLK	ATACCCAACAGTATGTTAGCAAATTAGAGC
CUSTOM_2	B10	6[175]4[176]R1	CAGCAAAAGGAAACGTCACCAATGAGCCGC AACAACAACAACAACAACAA
CUSTOM_2	B11	4[175]2[176]BLK	CACCAGAAAGGTTGAGGCAGGTCATGAAAG
CUSTOM_2	B12	2[175]0[176]BLK	TATTAAGAAGCGGGGTTTTGCTCGTAGCAT
CUSTOM_2	C1	21[184]23[191]BLK	TCAACAGTTGAAAGGAGCAAATGAAAAATCTAGAGATAGA
CUSTOM_2	C2	18[191]20[184]BIOTIN	Biotin-ATTCATTTTTGTTTGGATTATACTAAGAAACCACCAGAAG
CUSTOM_2	C3
CUSTOM_2	C4	15[192]18[192]BLK	TCAAATATAACCTCCGGCTTAGGTAACAATTTCATTTGAAGGCGAATT
CUSTOM_2	C5	13[192]15[191]BLK	GTAAAGTAATCGCCATATTTAACAAAACTTTT
CUSTOM_2	C6	11[192]13[191]BLK	TATCCGGTCTCATCGAGAACAAGCGACAAAAG
CUSTOM_2	C7	9[192]11[191]BLK	TTAGACGGCCAAATAAGAAACGATAGAAGGCT
CUSTOM_2	C8	7[184]9[191]BLK	CGTAGAAAATACATACCGAGGAAACGCAATAAGAAGCGCA
CUSTOM_2	C9	4[191]6[184]BIOTIN	Biotin-CACCCTCAGAAACCATCGATAGCATTGAGCCATTTGGGAA
CUSTOM_2	C10
CUSTOM_2	C11	1[192]4[192]BLK	GCGGATAACCTATTATTCTGAAACAGACGATTGGCCTTGAAGAGCCAC
CUSTOM_2	C12	0[207]1[191]BLK	TCACCAGTACAAACTACAACGCCTAGTACCAG
CUSTOM_2	D1	23[192]22[208]BLK	ACCCTTCTGACCTGAAAGCGTAAGACGCTGAG
CUSTOM_2	D2	22[207]20[208]BLK	AGCCAGCAATTGAGGAAGGTTATCATCATTTT
CUSTOM_2	D3	20[207]18[208]BLK	GCGGAACATCTGAATAATGGAAGGTACAAAAT
CUSTOM_2	D4	18[207]16[208]BLK	CGCGCAGATTACCTTTTTTAATGGGAGAGACT
CUSTOM_2	D5	16[207]14[208]BLK	ACCTTTTTATTTTAGTTAATTTCATAGGGCTT
CUSTOM_2	D6	14[207]12[208]BLK	AATTGAGAATTCTGTCCAGACGACTAAACCAA
CUSTOM_2	D7	12[207]10[208]BLK	GTACCGCAATTCTAAGAACGCGAGTATTATTT
CUSTOM_2	D8	10[207]8[208]BLK	ATCCCAATGAGAATTAACTGAACAGTTACCAG
CUSTOM_2	D9	8[207]6[208]BLK	AAGGAAACATAAAGGTGGCAACATTATCACCG
CUSTOM_2	D10	6[207]4[208]BLK	TCACCGACGCACCGTAATCAGTAGCAGAACCG
CUSTOM_2	D11	4[207]2[208]BLK	CCACCCTCTATTCACAAACAAATACCTGCCTA
CUSTOM_2	D12	2[207]0[208]BLK	TTTCGGAAGTGCCGTCGAGAGGGTGAGTTTCG
CUSTOM_2	E1	21[224]23[223]BLK	CTTTAGGGCCTGCAACAGTGCCAATACGTG
CUSTOM_2	E2	19[224]21[223]BLK	CTACCATAGTTTGAGTAACATTTAAAATAT
CUSTOM_2	E3	17[224]19[223]BLK	CATAAATCTTTGAATACCAAGTGTTAGAAC
CUSTOM_2	E4	15[224]17[223]BLK	CCTAAATCAAAATCATAGGTCTAAACAGTA
CUSTOM_2	E5	13[224]15[223]BLK	ACAACATGCCAACGCTCAACAGTCTTCTGA
CUSTOM_2	E6	11[224]13[223]BLK	GCGAACCTCCAAGAACGGGTATGACAATAA
CUSTOM_2	E7	9[224]11[223]BLK	AAAGTCACAAAATAAACAGCCAGCGTTTTA
CUSTOM_2	E8	7[224]9[223]BLK	AACGCAAAGATAGCCGAACAAACCCTGAAC
CUSTOM_2	E9	5[224]7[223]BLK	TCAAGTTTCATTAAAGGTGAATATAAAAGA
CUSTOM_2	E10	3[224]5[223]BLK	TTAAAGCCAGAGCCGCCACCCTCGACAGAA
CUSTOM_2	E11	1[224]3[223]BLK	GTATAGCAAACAGTTAATGCCCAATCCTCA
CUSTOM_2	E12	0[239]1[223]BLK	AGGAACCCATGTACCGTAACACTTGATATAA
CUSTOM_2	F1	23[224]22[240]BLK	GCACAGACAATATTTTTGAATGGGGTCAGTA
CUSTOM_2	F2	22[239]20[240R1	TTAACACCAGCACTAACAACTAATCGTTATTA AACAACAACAACAACAACAA
CUSTOM_2	F3	20[239]18[240]BLK	ATTTTAAAATCAAAATTATTTGCACGGATTCG
CUSTOM_2	F4	18[239]16[240]BLK	CCTGATTGCAATATATGTGAGTGATCAATAGT
CUSTOM_2	F5	16[239]14[240]BLK	GAATTTATTTAATGGTTTGAAATATTCTTACC
CUSTOM_2	F6	14[239]12[240]R1	AGTATAAAGTTCAGCTAATGCAGATGTCTTTC AACAACAACAACAACAACAA
CUSTOM_2	F7	12[239]10[240]BLK	CTTATCATTCCCGACTTGCGGGAGCCTAATTT
CUSTOM_2	F8	10[239]8[240]BLK	GCCAGTTAGAGGGTAATTGAGCGCTTTAAGAA
CUSTOM_2	F9	8[239]6[240]BLK	AAGTAAGCAGACACCACGGAATAATATTGACG
CUSTOM_2	F10	6[239]4[240]R1	GAAATTATTGCCTTTAGCGTCAGACCGGAACC AACAACAACAACAACAACAA
CUSTOM_2	F11	4[239]2[240]BLK	GCCTCCCTCAGAATGGAAAGCGCAGTAACAGT
CUSTOM_2	F12	2[239]0[240]BLK	GCCCGTATCCGGAATAGGTGTATCAGCCCAAT
CUSTOM_2	G1	21[248]23[255]BLK	AGATTAGAGCCGTCAAAAAACAGAGGTGAGGCCTATTAGT
CUSTOM_2	G2	18[255]20[248]BIOTIN	Biotin-AACAATAACGTAAAACAGAAATAAAAATCCTTTGCCCGAA
CUSTOM_2	G3
CUSTOM_2	G4	15[256]18[256]BLK	GTGATAAAAAGACGCTGAGAAGAGATAACCTTGCTTCTGTTCGGGAGA
CUSTOM_2	G5	13[256]15[255]BLK	GTTTATCAATATGCGTTATACAAACCGACCGT
CUSTOM_2	G6	11[256]13[255]BLK	GCCTTAAACCAATCAATAATCGGCACGCGCCT
CUSTOM_2	G7	9[256]11[255]BLK	GAGAGATAGAGCGTCTTTCCAGAGGTTTTGAA
CUSTOM_2	G8	7[248]9[255]BLK	GTTTATTTTGTCACAATCTTACCGAAGCCCTTTAATATCA
CUSTOM_2	G9	4[255]6[248]BIOTIN	Biotin-AGCCACCACTGTAGCGCGTTTTCAAGGGAGGGAAGGTAAA
CUSTOM_2	G10
CUSTOM_2	G11	1[256]4[256]BLK	CAGGAGGTGGGGTCAGTGCCTTGAGTCTCTGAATTTACCGGGAACCAG
CUSTOM_2	G12	0[271]1[255]BLK	CCACCCTCATTTTCAGGGATAGCAACCGTACT
CUSTOM_2	H1	23[256]22[272]BLK	CTTTAATGCGCGAACTGATAGCCCCACCAG
CUSTOM_2	H2	22[271]20[272]BLK	CAGAAGATTAGATAATACATTTGTCGACAA
CUSTOM_2	H3	20[271]18[272]BLK	CTCGTATTAGAAATTGCGTAGATACAGTAC
CUSTOM_2	H4	18[271]16[272]BLK	CTTTTACAAAATCGTCGCTATTAGCGATAG
CUSTOM_2	H5	16[271]14[272]BLK	CTTAGATTTAAGGCGTTAAATAAAGCCTGT
CUSTOM_2	H6	14[271]12[272]BLK	TTAGTATCACAATAGATAAGTCCACGAGCA
CUSTOM_2	H7	12[271]10[272]BLK	TGTAGAAATCAAGATTAGTTGCTCTTACCA
CUSTOM_2	H8	10[271]8[272]BLK	ACGCTAACACCCACAAGAATTGAAAATAGC
CUSTOM_2	H9	8[271]6[272]BLK	AATAGCTATCAATAGAAAATTCAACATTCA
CUSTOM_2	H10	6[271]4[272]BLK	ACCGATTGTCGGCATTTTCGGTCATAATCA
CUSTOM_2	H11	4[271]2[272]BLK	AAATCACCTTCCAGTAAGCGTCAGTAATAA
CUSTOM_2	H12	2[271]0[272]BLK	GTTTTAACTTAGTACCGCCACCCAGAGCCA

## Sheet: R6_single_docking_site
PLATE NAME	PLATE POSITION	OLIGO NAME	SEQUENCE
CUSTOM_1	A1	21[32]23[31]BLK	TTTTCACTCAAAGGGCGAAAAACCATCACC
CUSTOM_1	A2	19[32]21[31]BLK	GTCGACTTCGGCCAACGCGCGGGGTTTTTC
CUSTOM_1	A3	17[32]19[31]BLK	TGCATCTTTCCCAGTCACGACGGCCTGCAG
CUSTOM_1	A4	15[32]17[31]BLK	TAATCAGCGGATTGACCGTAATCGTAACCG
CUSTOM_1	A5	13[32]15[31]BLK	AACGCAAAATCGATGAACGGTACCGGTTGA
CUSTOM_1	A6	11[32]13[31]BLK	AACAGTTTTGTACCAAAAACATTTTATTTC
CUSTOM_1	A7	9[32]11[31]BLK	TTTACCCCAACATGTTTTAAATTTCCATAT
CUSTOM_1	A8	7[32]9[31]BLK	TTTAGGACAAATGCTTTAAACAATCAGGTC
CUSTOM_1	A9	5[32]7[31]BLK	CATCAAGTAAAACGAACTAACGAGTTGAGA
CUSTOM_1	A10	3[32]5[31]BLK	AATACGTTTGAAAGAGGACAGACTGACCTT
CUSTOM_1	A11	1[32]3[31]BLK	AGGCTCCAGAGGCTTTGAGGACACGGGTAA
CUSTOM_1	A12	0[47]1[31]BLK	AGAAAGGAACAACTAAAGGAATTCAAAAAAA
CUSTOM_1	B1	23[32]22[48]BLK	CAAATCAAGTTTTTTGGGGTCGAAACGTGGA
CUSTOM_1	B2	22[47]20[48]BLK	CTCCAACGCAGTGAGACGGGCAACCAGCTGCA
CUSTOM_1	B3	20[47]18[48]BLK	TTAATGAACTAGAGGATCCCCGGGGGGTAACG
CUSTOM_1	B4	18[47]16[48]BLK	CCAGGGTTGCCAGTTTGAGGGGACCCGTGGGA
CUSTOM_1	B5	16[47]14[48]BLK	ACAAACGGAAAAGCCCCAAAAACACTGGAGCA
CUSTOM_1	B6	14[47]12[48]BLK	AACAAGAGGGATAAAAATTTTTAGCATAAAGC
CUSTOM_1	B7	12[47]10[48]BLK	TAAATCGGGATTCCCAATTCTGCGATATAATG
CUSTOM_1	B8	10[47]8[48]BLK	CTGTAGCTTGACTATTATAGTCAGTTCATTGA
CUSTOM_1	B9	8[47]6[48]BLK	ATCCCCCTATACCACATTCAACTAGAAAAATC
CUSTOM_1	B10	6[47]4[48]BLK	TACGTTAAAGTAATCTTGACAAGAACCGAACT
CUSTOM_1	B11	4[47]2[48]BLK	GACCAACTAATGCCACTACGAAGGGGGTAGCA
CUSTOM_1	B12	2[47]0[48]BLK	ACGGCTACAAAAGGAGCCTTTAATGTGAGAAT
CUSTOM_1	C1	21[56]23[63]BLK	AGCTGATTGCCCTTCAGAGTCCACTATTAAAGGGTGCCGT
CUSTOM_1	C2	18[63]20[56]BIOTIN	Biotin-ATTAAGTTTACCGAGCTCGAATTCGGGAAACCTGTCGTGC
CUSTOM_1	C3
CUSTOM_1	C4	15[64]18[64]BLK	GTATAAGCCAACCCGTCGGATTCTGACGACAGTATCGGCCGCAAGGCG
CUSTOM_1	C5	13[64]15[63]BLK	TATATTTTGTCATTGCCTGAGAGTGGAAGATT
CUSTOM_1	C6	11[64]13[63]BLK	GATTTAGTCAATAAAGCCTCAGAGAACCCTCA
CUSTOM_1	C7	9[64]11[63]BLK	CGGATTGCAGAGCTTAATTGCTGAAACGAGTA
CUSTOM_1	C8	7[56]9[63]BLK	ATGCAGATACATAACGGGAATCGTCATAAATAAAGCAAAG
CUSTOM_1	C9	4[63]6[56]BIOTIN	Biotin-ATAAGGGAACCGGATATTCATTACGTCAGGACGTTGGGAA
CUSTOM_1	C10
CUSTOM_1	C11	1[64]4[64]BLK	TTTATCAGGACAGCATCGGAACGACACCAACCTAAAACGAGGTCAATC
CUSTOM_1	C12	0[79]1[63]BLK	ACAACTTTCAACAGTTTCAGCGGATGTATCGG
CUSTOM_1	D1	23[64]22[80]BLK	AAAGCACTAAATCGGAACCCTAATCCAGTT
CUSTOM_1	D2	22[79]20[80]R3	TGGAACAACCGCCTGGCCCTGAGGCCCGCT CTCTCTCTCTCTCTCTCTC
CUSTOM_1	D3	20[79]18[80]BLK	TTCCAGTCGTAATCATGGTCATAAAAGGGG
CUSTOM_1	D4	18[79]16[80]BLK	GATGTGCTTCAGGAAGATCGCACAATGTGA
CUSTOM_1	D5	16[79]14[80]BLK	GCGAGTAAAAATATTTAAATTGTTACAAAG
CUSTOM_1	D6	14[79]12[80]BLK	GCTATCAGAAATGCAATGCCTGAATTAGCA
CUSTOM_1	D7	12[79]10[80]BLK	AAATTAAGTTGACCATTAGATACTTTTGCG
CUSTOM_1	D8	10[79]8[80]BLK	GATGGCTTATCAAAAAGATTAAGAGCGTCC
CUSTOM_1	D9	8[79]6[80]R3	AATACTGCCCAAAAGGAATTACGTGGCTCA CTCTCTCTCTCTCTCTCTC
CUSTOM_1	D10	6[79]4[80]BLK	TTATACCACCAAATCAACGTAACGAACGAG
CUSTOM_1	D11	4[79]2[80]BLK	GCGCAGACAAGAGGCAAAAGAATCCCTCAG
CUSTOM_1	D12	2[79]0[80]BLK	CAGCGAAACTTGCTTTCGAGGTGTTGCTAA
CUSTOM_1	E1	21[96]23[95]BLK	AGCAAGCGTAGGGTTGAGTGTTGTAGGGAGCC
CUSTOM_1	E2	19[96]21[95]BLK	CTGTGTGATTGCGTTGCGCTCACTAGAGTTGC
CUSTOM_1	E3	17[96]19[95]BLK	GCTTTCCGATTACGCCAGCTGGCGGCTGTTTC
CUSTOM_1	E4	15[96]17[95]BLK	ATATTTTGGCTTTCATCAACATTATCCAGCCA
CUSTOM_1	E5	13[96]15[95]BLK	TAGGTAAACTATTTTTGAGAGATCAAACGTTA
CUSTOM_1	E6	11[96]13[95]BLK	AATGGTCAACAGGCAAGGCAAAGAGTAATGTG
CUSTOM_1	E7	9[96]11[95]BLK	CGAAAGACTTTGATAAGAGGTCATATTTCGCA
CUSTOM_1	E8	7[96]9[95]BLK	TAAGAGCAAATGTTTAGACTGGATAGGAAGCC
CUSTOM_1	E9	5[96]7[95]BLK	TCATTCAGATGCGATTTTAAGAACAGGCATAG
CUSTOM_1	E10	3[96]5[95]BLK	ACACTCATCCATGTTACTTAGCCGAAAGCTGC
CUSTOM_1	E11	1[96]3[95]BLK	AAACAGCTTTTTGCGGGATCGTCAACACTAAA
CUSTOM_1	E12	0[111]1[95]BLK	TAAATGAATTTTCTGTATGGGATTAATTTCTT
CUSTOM_1	F1	23[96]22[112]BLK	CCCGATTTAGAGCTTGACGGGGAAAAAGAATA
CUSTOM_1	F2	22[111]20[112]BLK	GCCCGAGAGTCCACGCTGGTTTGCAGCTAACT
CUSTOM_1	F3	20[111]18[112]BLK	CACATTAAAATTGTTATCCGCTCATGCGGGCC
CUSTOM_1	F4	18[111]16[112]BLK	TCTTCGCTGCACCGCTTCTGGTGCGGCCTTCC
CUSTOM_1	F5	16[111]14[112]BLK	TGTAGCCATTAAAATTCGCATTAAATGCCGGA
CUSTOM_1	F6	14[111]12[112]BLK	GAGGGTAGGATTCAAAAGGGTGAGACATCCAA
CUSTOM_1	F7	12[111]10[112]BLK	TAAATCATATAACCTGTTTAGCTAACCTTTAA
CUSTOM_1	F8	10[111]8[112]BLK	TTGCTCCTTTCAAATATCGCGTTTGAGGGGGT
CUSTOM_1	F9	8[111]6[112]BLK	AATAGTAAACACTATCATAACCCTCATTGTGA
CUSTOM_1	F10	6[111]4[112]BLK	ATTACCTTTGAATAAGGCTTGCCCAAATCCGC
CUSTOM_1	F11	4[111]2[112]BLK	GACCTGCTCTTTGACCCCCAGCGAGGGAGTTA
CUSTOM_1	F12	2[111]0[112]BLK	AAGGCCGCTGATACCGATAGTTGCGACGTTAG
CUSTOM_1	G1	21[120]23[127]BLK	CCCAGCAGGCGAAAAATCCCTTATAAATCAAGCCGGCG
CUSTOM_1	G2	8[127]20[120]BIOTIN	Biotin-GCGATCGGCAATTCCACACAACAGGTGCCTAATGAGTG
CUSTOM_1	G3
CUSTOM_1	G4	15[128]18[128]BLK	TAAATCAAAATAATTCGCGTCTCGGAAACCAGGCAAAGGGAAGG
CUSTOM_1	G5	13[128]15[127]BLK	GAGACAGCTAGCTGATAAATTAATTTTTGT
CUSTOM_1	G6	11[128]13[127]BLK	TTTGGGGATAGTAGTAGCATTAAAAGGCCG
CUSTOM_1	G7	9[128]11[127]BLK	GCTTCAATCAGGATTAGAGAGTTATTTTCA
CUSTOM_1	G8	7[120]9[127]BLK	CGTTTACCAGACGACAAAGAAGTTTTGCCATAATTCGA
CUSTOM_1	G9	4[127]6[120]BIOTIN	Biotin-TTGTGTCGTGACGAGAAACACCAAATTTCAACTTTAAT
CUSTOM_1	G10
CUSTOM_1	G11	1[128]4[128]BLK	TGACAACTCGCTGAGGCTTGCATTATACCAAGCGCGATGATAAA
CUSTOM_1	G12	0[143]1[127]BLK	TCTAAAGTTTTGTCGTCTTTCCAGCCGACAA
CUSTOM_1	H1	21[160]22[144]BLK	TCAATATCGAACCTCAAATATCAATTCCGAAA
CUSTOM_1	H2	19[160]20[144]BLK	GCAATTCACATATTCCTGATTATCAAAGTGTA
CUSTOM_1	H3	17[160]18[144]BLK	AGAAAACAAAGAAGATGATGAAACAGGCTGCG
CUSTOM_1	H4	15[160]16[144]BLK	ATCGCAAGTATGTAAATGCTGATGATAGGAAC
CUSTOM_1	H5	13[160]14[144]BLK	GTAATAAGTTAGGCAGAGGCATTTATGATATT
CUSTOM_1	H6	11[160]12[144]BLK	CCAATAGCTCATCGTAGGAATCATGGCATCAA
CUSTOM_1	H7	9[160]10[144]BLK	AGAGAGAAAAAAATGAAAATAGCAAGCAAACT
CUSTOM_1	H8	7[160]8[144]BLK	TTATTACGAAGAACTGGCATGATTGCGAGAGG
CUSTOM_1	H9	5[160]6[144]BLK	GCAAGGCCTCACCAGTAGCACCATGGGCTTGA
CUSTOM_1	H10	3[160]4[144]BLK	TTGACAGGCCACCACCAGAGCCGCGATTTGTA
CUSTOM_1	H11	1[160]2[144]BLK	TTAGGATTGGCTGAGACTCCTCAATAACCGAT
CUSTOM_1	H12	0[175]0[144]BLK	TCCACAGACAGCCCTCATAGTTAGCGTAACGA
CUSTOM_2	A1	23[128]23[159]BLK	AACGTGGCGAGAAAGGAAGGGAAACCAGTAA
CUSTOM_2	A2	22[143]21[159]BLK	TCGGCAAATCCTGTTTGATGGTGGACCCTCAA
CUSTOM_2	A3	20[143]19[159]BLK	AAGCCTGGTACGAGCCGGAAGCATAGATGATG
CUSTOM_2	A4	18[143]17[159]BLK	CAACTGTTGCGCCATTCGCCATTCAAACATCA
CUSTOM_2	A5	16[143]15[159]BLK	GCCATCAAGCTCATTTTTTAACCACAAATCCA
CUSTOM_2	A6	14[143]13[159]R1	CAACCGTTTCAAATCACCATCAATTCGAGCCA AACAACAACAACAACAACAA
CUSTOM_2	A7	12[143]11[159]BLK	TTCTACTACGCGAGCTGAAAAGGTTACCGCGC
CUSTOM_2	A8	10[143]9[159]BLK	CCAACAGGAGCGAACCAGACCGGAGCCTTTAC
CUSTOM_2	A9	8[143]7[159]BLK	CTTTTGCAGATAAAAACCAAAATAAAGACTCC
CUSTOM_2	A10	6[143]5[159]BLK	GATGGTTTGAACGAGTAGTAAATTTACCATTA
CUSTOM_2	A11	4[143]3[159]BLK	TCATCGCCAACAAAGTACAACGGACGCCAGCA
CUSTOM_2	A12	2[143]1[159]BLK	ATATTCGGAACCATCGCCCACGCAGAGAAGGA
CUSTOM_2	B1	23[160]22[176]BLK	TAAAAGGGACATTCTGGCCAACAAAGCATC
CUSTOM_2	B2	22[175]20[176]BLK	ACCTTGCTTGGTCAGTTGGCAAAGAGCGGA
CUSTOM_2	B3	20[175]18[176]BLK	ATTATCATTCAATATAATCCTGACAATTAC
CUSTOM_2	B4	18[175]16[176]BLK	CTGAGCAAAAATTAATTACATTTTGGGTTA
CUSTOM_2	B5	16[175]14[176]BLK	TATAACTAACAAAGAACGCGAGAACGCCAA
CUSTOM_2	B6	14[175]12[176]BLK	CATGTAATAGAATATAAAGTACCAAGCCGT
CUSTOM_2	B7	12[175]10[176]BLK	TTTTATTTAAGCAAATCAGATATTTTTTGT
CUSTOM_2	B8	10[175]8[176]BLK	TTAACGTCTAACATAAAAACAGGTAACGGA
CUSTOM_2	B9	8[175]6[176]BLK	ATACCCAACAGTATGTTAGCAAATTAGAGC
CUSTOM_2	B10	6[175]4[176]BLK	CAGCAAAAGGAAACGTCACCAATGAGCCGC
CUSTOM_2	B11	4[175]2[176]BLK	CACCAGAAAGGTTGAGGCAGGTCATGAAAG
CUSTOM_2	B12	2[175]0[176]BLK	TATTAAGAAGCGGGGTTTTGCTCGTAGCAT
CUSTOM_2	C1	21[184]23[191]BLK	TCAACAGTTGAAAGGAGCAAATGAAAAATCTAGAGATAGA
CUSTOM_2	C2	18[191]20[184]BIOTIN	Biotin-ATTCATTTTTGTTTGGATTATACTAAGAAACCACCAGAAG
CUSTOM_2	C3
CUSTOM_2	C4	15[192]18[192]BLK	TCAAATATAACCTCCGGCTTAGGTAACAATTTCATTTGAAGGCGAATT
CUSTOM_2	C5	13[192]15[191]BLK	GTAAAGTAATCGCCATATTTAACAAAACTTTT
CUSTOM_2	C6	11[192]13[191]BLK	TATCCGGTCTCATCGAGAACAAGCGACAAAAG
CUSTOM_2	C7	9[192]11[191]BLK	TTAGACGGCCAAATAAGAAACGATAGAAGGCT
CUSTOM_2	C8	7[184]9[191]BLK	CGTAGAAAATACATACCGAGGAAACGCAATAAGAAGCGCA
CUSTOM_2	C9	4[191]6[184]BIOTIN	Biotin-CACCCTCAGAAACCATCGATAGCATTGAGCCATTTGGGAA
CUSTOM_2	C10
CUSTOM_2	C11	1[192]4[192]BLK	GCGGATAACCTATTATTCTGAAACAGACGATTGGCCTTGAAGAGCCAC
CUSTOM_2	C12	0[207]1[191]BLK	TCACCAGTACAAACTACAACGCCTAGTACCAG
CUSTOM_2	D1	23[192]22[208]BLK	ACCCTTCTGACCTGAAAGCGTAAGACGCTGAG
CUSTOM_2	D2	22[207]20[208]BLK	AGCCAGCAATTGAGGAAGGTTATCATCATTTT
CUSTOM_2	D3	20[207]18[208]BLK	GCGGAACATCTGAATAATGGAAGGTACAAAAT
CUSTOM_2	D4	18[207]16[208]BLK	CGCGCAGATTACCTTTTTTAATGGGAGAGACT
CUSTOM_2	D5	16[207]14[208]BLK	ACCTTTTTATTTTAGTTAATTTCATAGGGCTT
CUSTOM_2	D6	14[207]12[208]BLK	AATTGAGAATTCTGTCCAGACGACTAAACCAA
CUSTOM_2	D7	12[207]10[208]BLK	GTACCGCAATTCTAAGAACGCGAGTATTATTT
CUSTOM_2	D8	10[207]8[208]BLK	ATCCCAATGAGAATTAACTGAACAGTTACCAG
CUSTOM_2	D9	8[207]6[208]BLK	AAGGAAACATAAAGGTGGCAACATTATCACCG
CUSTOM_2	D10	6[207]4[208]BLK	TCACCGACGCACCGTAATCAGTAGCAGAACCG
CUSTOM_2	D11	4[207]2[208]BLK	CCACCCTCTATTCACAAACAAATACCTGCCTA
CUSTOM_2	D12	2[207]0[208]BLK	TTTCGGAAGTGCCGTCGAGAGGGTGAGTTTCG
CUSTOM_2	E1	21[224]23[223]BLK	CTTTAGGGCCTGCAACAGTGCCAATACGTG
CUSTOM_2	E2	19[224]21[223]BLK	CTACCATAGTTTGAGTAACATTTAAAATAT
CUSTOM_2	E3	17[224]19[223]BLK	CATAAATCTTTGAATACCAAGTGTTAGAAC
CUSTOM_2	E4	15[224]17[223]BLK	CCTAAATCAAAATCATAGGTCTAAACAGTA
CUSTOM_2	E5	13[224]15[223]BLK	ACAACATGCCAACGCTCAACAGTCTTCTGA
CUSTOM_2	E6	11[224]13[223]BLK	GCGAACCTCCAAGAACGGGTATGACAATAA
CUSTOM_2	E7	9[224]11[223]BLK	AAAGTCACAAAATAAACAGCCAGCGTTTTA
CUSTOM_2	E8	7[224]9[223]BLK	AACGCAAAGATAGCCGAACAAACCCTGAAC
CUSTOM_2	E9	5[224]7[223]BLK	TCAAGTTTCATTAAAGGTGAATATAAAAGA
CUSTOM_2	E10	3[224]5[223]BLK	TTAAAGCCAGAGCCGCCACCCTCGACAGAA
CUSTOM_2	E11	1[224]3[223]BLK	GTATAGCAAACAGTTAATGCCCAATCCTCA
CUSTOM_2	E12	0[239]1[223]BLK	AGGAACCCATGTACCGTAACACTTGATATAA
CUSTOM_2	F1	23[224]22[240]BLK	GCACAGACAATATTTTTGAATGGGGTCAGTA
CUSTOM_2	F2	22[239]20[240]R3	TTAACACCAGCACTAACAACTAATCGTTATTA CTCTCTCTCTCTCTCTCTC
CUSTOM_2	F3	20[239]18[240]BLK	ATTTTAAAATCAAAATTATTTGCACGGATTCG
CUSTOM_2	F4	18[239]16[240]BLK	CCTGATTGCAATATATGTGAGTGATCAATAGT
CUSTOM_2	F5	16[239]14[240]BLK	GAATTTATTTAATGGTTTGAAATATTCTTACC
CUSTOM_2	F6	14[239]12[240]BLK	AGTATAAAGTTCAGCTAATGCAGATGTCTTTC
CUSTOM_2	F7	12[239]10[240]BLK	CTTATCATTCCCGACTTGCGGGAGCCTAATTT
CUSTOM_2	F8	10[239]8[240]BLK	GCCAGTTAGAGGGTAATTGAGCGCTTTAAGAA
CUSTOM_2	F9	8[239]6[240]R3	AAGTAAGCAGACACCACGGAATAATATTGACG CTCTCTCTCTCTCTCTCTC
CUSTOM_2	F10	6[239]4[240]BLK	GAAATTATTGCCTTTAGCGTCAGACCGGAACC
CUSTOM_2	F11	4[239]2[240]BLK	GCCTCCCTCAGAATGGAAAGCGCAGTAACAGT
CUSTOM_2	F12	2[239]0[240]BLK	GCCCGTATCCGGAATAGGTGTATCAGCCCAAT
CUSTOM_2	G1	21[248]23[255]BLK	AGATTAGAGCCGTCAAAAAACAGAGGTGAGGCCTATTAGT
CUSTOM_2	G2	18[255]20[248]BIOTIN	Biotin-AACAATAACGTAAAACAGAAATAAAAATCCTTTGCCCGAA
CUSTOM_2	G3
CUSTOM_2	G4	15[256]18[256]BLK	GTGATAAAAAGACGCTGAGAAGAGATAACCTTGCTTCTGTTCGGGAGA
CUSTOM_2	G5	13[256]15[255]BLK	GTTTATCAATATGCGTTATACAAACCGACCGT
CUSTOM_2	G6	11[256]13[255]BLK	GCCTTAAACCAATCAATAATCGGCACGCGCCT
CUSTOM_2	G7	9[256]11[255]BLK	GAGAGATAGAGCGTCTTTCCAGAGGTTTTGAA
CUSTOM_2	G8	7[248]9[255]BLK	GTTTATTTTGTCACAATCTTACCGAAGCCCTTTAATATCA
CUSTOM_2	G9	4[255]6[248]BIOTIN	Biotin-AGCCACCACTGTAGCGCGTTTTCAAGGGAGGGAAGGTAAA
CUSTOM_2	G10
CUSTOM_2	G11	1[256]4[256]BLK	CAGGAGGTGGGGTCAGTGCCTTGAGTCTCTGAATTTACCGGGAACCAG
CUSTOM_2	G12	0[271]1[255]BLK	CCACCCTCATTTTCAGGGATAGCAACCGTACT
CUSTOM_2	H1	23[256]22[272]BLK	CTTTAATGCGCGAACTGATAGCCCCACCAG
CUSTOM_2	H2	22[271]20[272]BLK	CAGAAGATTAGATAATACATTTGTCGACAA
CUSTOM_2	H3	20[271]18[272]BLK	CTCGTATTAGAAATTGCGTAGATACAGTAC
CUSTOM_2	H4	18[271]16[272]BLK	CTTTTACAAAATCGTCGCTATTAGCGATAG
CUSTOM_2	H5	16[271]14[272]BLK	CTTAGATTTAAGGCGTTAAATAAAGCCTGT
CUSTOM_2	H6	14[271]12[272]BLK	TTAGTATCACAATAGATAAGTCCACGAGCA
CUSTOM_2	H7	12[271]10[272]BLK	TGTAGAAATCAAGATTAGTTGCTCTTACCA
CUSTOM_2	H8	10[271]8[272]BLK	ACGCTAACACCCACAAGAATTGAAAATAGC
CUSTOM_2	H9	8[271]6[272]BLK	AATAGCTATCAATAGAAAATTCAACATTCA
CUSTOM_2	H10	6[271]4[272]BLK	ACCGATTGTCGGCATTTTCGGTCATAATCA
CUSTOM_2	H11	4[271]2[272]BLK	AAATCACCTTCCAGTAAGCGTCAGTAATAA
CUSTOM_2	H12	2[271]0[272]BLK	GTTTTAACTTAGTACCGCCACCCAGAGCCA
