# Supplementary material for: The DNA-PAINT palette: a comprehensive performance analysis of fluorescent dyes
Source: Nat Methods. 2024 Aug 7;21(9):1755–62. doi: 10.1038/s41592-024-02374-8 (PMC11399092; doi:10.1038/s41592-024-02374-8)
Supplement: Supplementary file 5 — Source data for Fig. 2i, Table 1 and Extended Data Fig. 4. [file 41592_2024_2374_MOESM5_ESM.xlsx]

## Sheet: Sheet1
Dye Name	Atto488	AF488	AS488	CF488	Cy3b	Atto565	JF585	CF568	Cy5	Cy5b	Atto643	Atto647N	Atto655	CF640R	CF660R	AS635p	JF646	AF647
Ex max	500	499	503	490	560	564	585	562	651	671	643	646	663	642	663	638	646	650
Em max	520	520	524	515	571	590	609	583	670	682	665	664	680	662	682	651	664	671
QY	0.8	0.92	0.89		0.58	0.9	0.78		0.27	0.4	0.62	0.65	0.3			0.9	0.54	0.33
Ext	90	73	65	70	120	120	156	100	250	241	150	150	125	105	100	120	152	270
Buffer	Trolox	Trolox	Trolox	Trolox	PCA PCD Trolox	Trolox	Trolox	B	PCA PCD Trolox	PCA PCD Trolox	Trolox	Trolox	B	B	B	Trolox	B	PCA PCD Trolox
NeNA 1 (nm)	7.01	5.79	5.68	4.73	1.98	3.06	7.98	3.2	5.44	3.54	3.1	3.45	7.8	6.61	7.16	5.27	4.15	6.25
NeNA 2 (nm)	7.68	6.76	6.33	5.56	2.08	2.77	6.9	2.98	4.44	4.15	3.7	3.31	4.89	5.24	5.59	3.94	4.34	6.56
NeNA 3 (nm)	7.49	6.27	6.84	5.84	2.07	2.9	5.84	2.75	4.34	4.39	3.3	3.36	4.7	4.78	7.02	4.23	4.38	6.21
NeNA Mean (nm)	7.39333	6.27333	6.28333	5.37667	2.04333	2.91	6.90667	2.97667	4.74	4.02667	3.36667	3.37333	5.79667	5.54333	6.59	4.48	4.29	6.34
NeNA STD (nm)	0.345302	0.485009	0.581406	0.577264	0.0550757	0.145258	1.07002	0.225019	0.608276	0.438216	0.305505	0.070946	1.73754	0.951963	0.86885	0.699357	0.122882	0.191572
Photons 1	2358	3145	3269	4666	26774	9790	1632	11364	6054	17018	27626	18341	5361	9302	10269	11580	10828	11221
Photons 2	1964	2615	3074	3755	22602	13572	1925	13371	7853	19891	16169	14980	8678	11162	11768	13592	14472	8784
Photons 3	1897	2674	2563	3217	20208	11438	3731	15430	9496	14362	26186	22023	10779	15608	9160	13021	18020	11040
Photons Mean	2073	2811.33	2968.67	3879.33	23194.7	11600	2429.33	13388.3	7801	17090.3	23327	18448	8272.67	12024	10399	12731	14440	10348.3
Photons STD	249.08	290.466	364.596	732.458	3322.88	1896.2	1136.76	2033.06	1721.59	2765.21	6240.68	3522.72	2731.65	3240.17	1308.85	1036.88	3596.11	1357.77
T_b 1 (s)	0.28	0.25	0.21	0.21	0.35	0.23	0.26	0.21	0.42	0.26	0.24	0.31	0.26	0.23	0.2	0.22	0.27	0.19
T_b 2 (s)	0.28	0.26	0.22	0.23	0.36	0.24	0.27	0.22	0.41	0.22	0.26	0.31	0.31	0.23	0.23	0.24	0.27	0.2
T_b 3 (s)	0.24	0.21	0.19	0.17	0.35	0.25	0.24	0.21	0.44	0.26	0.25	0.33	0.24	0.21	0.19	0.22	0.22	0.19
T_b Mean (s)	0.266667	0.24	0.206667	0.203333	0.353333	0.24	0.256667	0.213333	0.423333	0.246667	0.25	0.316667	0.27	0.223333	0.206667	0.226667	0.253333	0.193333
T_b STD (s)	0.023094	0.0264575	0.0152753	0.0305505	0.0057735	0.01	0.0152753	0.0057735	0.0152753	0.023094	0.01	0.011547	0.0360555	0.011547	0.0208167	0.011547	0.0288675	0.0057735
SBR 1	1.55	2.8	2.54	3.59	12.82	12.81	3.72	12.73	1.9	2.94	4.7	4.08	1.68	2.42	2.5	1.96	3.11	2.06
SBR 2	1.86	3.16	3.35	3.65	17.23	12.66	3.82	11.89	2.06	3.36	3.49	4	1.91	2.02	2.35	2.55	2.51	2.31
SBR 3	1.38	2.15	2.06	2.21	12.8	7.97	3.21	8.06	2.13	2.3	4.74	3.87	1.65	2.26	1.9	2.39	2.31	1.96
SBR Mean	1.59667	2.70333	2.65	3.15	14.2833	11.1467	3.58333	10.8933	2.03	2.86667	4.31	3.98333	1.74667	2.23333	2.25	2.3	2.64333	2.11
SBR STD	0.243379	0.511892	0.651997	0.814616	2.55191	2.7521	0.327159	2.48942	0.117898	0.533791	0.710422	0.105987	0.142244	0.201329	0.31225	0.305123	0.416333	0.180278
Drop 1	0.426	0.359	0.321	0.32	0.067	0.174	0.026	0.119	0	0	0.144	0.246	0.048	0.046	0.075	0.809	0.128	0.012
Drop 2	0.476	0.295	0.275	0.243	0	0.12	0.494	0.123	0	0.008	0.149	0.081	0.093	0.092	0	0.461	0.289	0
Drop 3	0.428	0.353	0.231	0.448	0.044	0.198	0.548	0.103	0	0	0.069	0.233	0.127	0.086	0.051	0.33	0.283	0.029
Drop Mean	0.443333	0.335667	0.275667	0.337	0.037	0.164	0.356	0.115	0	0.00266667	0.120667	0.186667	0.0893333	0.0746667	0.042	0.533333	0.233333	0.0136667
Drop STD	0.0283078	0.0353459	0.0450037	0.103552	0.0340441	0.03995	0.287061	0.010583	0	0.0046188	0.0448144	0.0917406	0.0396274	0.0250067	0.0383014	0.247557	0.0912707	0.0145717
Dest 1	0.174	0.09	0.111	0.101	0.0202	0.007	0.026	0.0245	0.041	0.026	0.02467	0.04	0.013	0.038	0.037	0.303	0.032	0.013
Dest 3	0.205	0.054	0.102	0.042	0.019	0.016	0.28	0.0237	0.008	0.02	0.015	0.021	0.067	0.029	0.025	0.162	0.083	0.011
Dest 3	0.134	0.079	0.061	0.107	0.02487	0.0148	0.225	0.0215	0.013	0.017	0.016	0.059	0.0411	0.0137	0.0219	0.072	0.054	0.012
Dest Mean	0.171	0.0743333	0.0913333	0.0833333	0.0213567	0.0126	0.177	0.0232333	0.0206667	0.021	0.0185567	0.04	0.0403667	0.0269	0.0279667	0.179	0.0563333	0.012
Dest SΤD	0.0355949	0.0184481	0.0266521	0.0359212	0.00310123	0.00488672	0.13363	0.00155349	0.0177858	0.00458258	0.00531786	0.019	0.0270075	0.0122854	0.00797517	0.116435	0.0255799	0.001
Concentration (pM)	500	500	500	500	500	500	500	500	300	500	300	300	500	500	500	500	500	500
	Measurements displayed in Figure 2 e-h and Supplementary Figures 1-18 b-e highlighted in green.
	Table 1, Figure 2i and Supplementary Figures 1-18 f display the mean, and where applicable, the standard deviation from all repeats.
	Extended Data Figure 4 features Drop Mean with error bars Drop STD and Dest Mean with error bars Dest STD.
