# Supplementary material for: The DNA-PAINT palette: a comprehensive performance analysis of fluorescent dyes
Source: Nat Methods. 2024 Aug 7;21(9):1755–62. doi: 10.1038/s41592-024-02374-8 (PMC11399092; doi:10.1038/s41592-024-02374-8)
Supplement: Supplementary file 6 — Source data for Fig. 3f,j. [file 41592_2024_2374_MOESM6_ESM.xlsx]

## Sheet: Sheet1
Name	JF646	AS488	JF585	CF640R	AF647	CF660R	Atto655	Cy5	Atto565	CF568	CF488A	AF488	Atto488	AS635p	Atto643	Atto647N	Cy3b	Cy5b
NeNA 1 (nm)	12.6	9.14	14.9	7.83	11.1	6.73	7.1	11.8	6.61	6.9	10.6	8.85	10.6	9.09	6.64	6.98	4.4	5.06
NeNA 2 (nm)	8.34	14.7	17.3	6.36	8.76	6.82	7.91	10.3	6.07	5.71	10.7	9.62	13	6.6	5.34	5.53	4.85	5.67
NeNA 3 (nm)	6.89	10.8	19.9	7.73	6.79	6.71	6.93	7.79	5.37	5.47	10.8	9.37	10.7	8.28	3.96	5.82	4.82	6
NeNA 4 (nm)																	3.92
NeNA Mean (nm)	9.27667	11.5467	17.3667	7.30667	8.88333	6.75333	7.31333	9.96333	6.01667	6.02667	10.7	9.28	11.4333	7.99	5.31333	6.11	4.4975	5.57667
NeNA STD (nm)	2.968	2.85421	2.50067	0.821361	2.15765	0.0585947	0.523673	2.02609	0.621718	0.765789	0.1	0.39281	1.35769	1.27008	1.3402	0.767268	0.436377	0.4769
Photons 1	6920	1810	973	9144	7228	7282	7645	5815	7337	6309	2224	3149	1372	12669	11619	14524	6287	11012
Photons 2	9113	1522	713	8328	11512	6607	4226	6646	5642	6403	2552	1940	1216	8028	19749	14832	5350	10308
Photons 3	8630	1263	538	5144	11898	7769	5417	5632	5883	6285	1943	1484	1576	8129	13040	16833	6086	7130
Photons 4																	10240
Photons Mean	8221	1531.67	741.333	7538.67	10212.7	7219.33	5762.67	6031	6287.33	6332.33	2239.67	2191	1388	9608.67	14802.7	15396.3	6990.75	9483.33
Photons STD	1152.29	273.628	218.88	2113.6	2591.99	583.529	1735.51	540.408	916.99	62.3645	304.802	860.411	180.533	2650.81	4342.17	1253.68	2203.29	2068.22
Drop 1	0.148	0.207	0.212	0.092	0.57	0	0	0.347	0	0	0.241	0.251	0.128	0.12	0.024	0.034	0.19	0
Drop 2	0.025	0	0.018	0.081	0.467	0.02	0	0.7	0.027	0.073	0.115	0.253	0.197	0.08	0.151	0.08	0	0.28
Drop 3	0.037	0.134	0.034	0	0.501	0.033	0.07	0.585	0.1	0	0.11	0.131	0.168	0	0	0.031	0.005	0.347
Drop 4																	0
Drop Mean	0.07	0.113667	0.088	0.0576667	0.512667	0.0176667	0.0233333	0.544	0.0423333	0.0243333	0.155333	0.211667	0.164333	0.0666667	0.0583333	0.0483333	0.04875	0.209
Drop STD	0.0678159	0.104987	0.107685	0.0502427	0.0524817	0.0166233	0.0404145	0.180036	0.0517333	0.0421466	0.0742316	0.0698665	0.0346458	0.061101	0.0811439	0.0274651	0.0941962	0.184073
T_b 1 (s)	0.27	0.25	0.23	0.2	0.2	0.24	0.26	0.19	0.28	0.26	0.2	0.23	0.26	0.21	0.28	0.26	0.327	0.25
T_b 2 (s)	0.25	0.19	0.21	0.22	0.19	0.24	0.33	0.2	0.27	0.23	0.2	0.24	0.26	0.22	0.24	0.28	0.33	0.25
T_b 3 (s)	0.25	0.24	0.23	0.2	0.19	0.23	0.34	0.25	0.28	0.22	0.22	0.23	0.26	0.23	0.25	0.26	0.39	0.24
T_b 4 (s)																	0.31
T_b Mean (s)	0.256667	0.226667	0.223333	0.206667	0.193333	0.236667	0.31	0.213333	0.276667	0.236667	0.206667	0.233333	0.26	0.22	0.256667	0.266667	0.33925	0.246667
T_b STD (s)	0.011547	0.0321455	0.011547	0.011547	0.0057735	0.0057735	0.043589	0.0321455	0.0057735	0.0208167	0.011547	0.0057735	0	0.01	0.0208167	0.011547	0.0349607	0.0057735
SBR 1	1.67	1.25	1.82	1.23	1.05	1.72	1.26	0.93	7.56	8.26	1.35	1.63	0.82	1.4	2.27	3.1	5.32	2.64
SBR 2	1.71	0.97	0.74	1.64	2.46	1.7	1.1	1.02	8.37	8.68	1.3	1.26	0.74	1.9	3.19	3.5	4.93	2.45
SBR 3	1.6	0.84	0.55	1.1	2.65	1.5	1.37	1.35	9.28	4.23	1.21	1.02	0.95	1.68	2.83	3.02	8.04	1.54
SBR 4																	6.93
SBR Mean	1.66	1.02	1.03667	1.32333	2.05333	1.64	1.24333	1.1	8.40333	7.05667	1.28667	1.30333	0.836667	1.66	2.76333	3.20667	6.305	2.21
SBR STD	0.0556776	0.209523	0.685006	0.281839	0.87409	0.121655	0.135769	0.221133	0.860484	2.45696	0.070946	0.3073	0.105987	0.250599	0.463609	0.257164	1.44473	0.587963
Rel. S/S 1	0.42	0.45	0.9	1.56	1.17	0.69	1.92	0.57	1.32	0.75	0.42	0.26	0.93	0.19	0.58	0.35	1.10458	0.8
Rel. S/S 2	0.5	0.66	1.81	1.1	0.47	1.06	1.27	0.74	0.62	0.35	0.48	0.49	0.63	0.71	0.59	0.4	1.07111	0.92
Rel. S/S 3	0.38	0.54259	1.178	0.7929	0.44	0.73	1.14	0.8367	0.67	0.4447	0.55	0.5243	0.57	0.22	0.813	0.39	0.934258	0.595
Rel. S/S 4
Rel. S/S Mean	0.433333	0.550863	1.296	1.15097	0.693333	0.826667	1.44333	0.715567	0.87	0.5149	0.483333	0.424767	0.71	0.373333	0.661	0.38	1.03665	0.771667
Rel. S/S STD	0.061101	0.105244	0.466335	0.386081	0.413078	0.20306	0.417892	0.135018	0.390512	0.209036	0.0650641	0.143719	0.192873	0.291947	0.131731	0.0264575	0.0902384	0.164342
Concentration (pM)	50-80	80-100	80-100	80-100	80-100	80	80-100	80-100	80-100	80-100	80-120	80-100	80	80	40-80	20-50	80-100	80-100
	Measurements displayed in Figure 3 c-e, g-i (where applicable) and Supplementary Figures 1-18 g-i highlighted in green
	Figure 3 f, j and Supplementary Figures 1-18 j display the mean, and where applicable, the standard deviation from all repeats
