# Supplementary material for: The DNA-PAINT palette: a comprehensive performance analysis of fluorescent dyes
Source: Nat Methods. 2024 Aug 7;21(9):1755–62. doi: 10.1038/s41592-024-02374-8 (PMC11399092; doi:10.1038/s41592-024-02374-8)
Supplement: Supplementary file 7 — Source data for Extended Data Fig. 6. [file 41592_2024_2374_MOESM7_ESM.xlsx]

## Sheet: Sheet1
Dye	Power	NeNA	Photons	SBR	Drop	t_dark	b_bright	destroyed
Cy3b	35	1.98	26774	12.82	0.067	89.38	0.35	0.0202
	50	1.88	28323	13.12	0.084	73.16	0.33	0.0171
	100	1.63	48382	13.95	0.147	73.46	0.31	0.0209
	150	1.67	64775	14.08	0.243	98.35	0.28	0.0554
Atto643	35	3.31	16464	5.4	0.065	105.4	0.26	0.01523
	70	3.1	27626	4.7	0.144	100.41	0.24	0.02467
	100	2.72	34146	4.29	0.193	107.78	0.23	0.03286
	150	3	47223	3.75	0.228	97.81	0.21	0.0224
	200	3.03	56534	3.61	0.217	103.3	0.21	0.0334
CF488	100	5.22	8374	1.94	0.721	100.87	0.19	0.3276
	80	5.43	7689	2.43	0.649	94.74	0.19	0.2538
	60	4.96	6475	2.68	0.567	88.51	0.19	0.2073
	40	5.17	5820	2.84	0.466	93.96	0.2	0.1547
	20	4.54	4606	3.58	0.212	117.39	0.21	0.0554
	10	7.6	2652	2.69	0.162	114.84	0.21	0.0349
