# Supplementary material for: The DNA-PAINT palette: a comprehensive performance analysis of fluorescent dyes
Source: Nat Methods. 2024 Aug 7;21(9):1755–62. doi: 10.1038/s41592-024-02374-8 (PMC11399092; doi:10.1038/s41592-024-02374-8)
Supplement: Supplementary file 8 — Source data for Extended Data Fig. 7. [file 41592_2024_2374_MOESM8_ESM.xlsx]

## Sheet: Sheet1
Sequence	R1	R1	R1	R2	R2	R2	R6	R6	R6
Dye Name	CF488	Cy3b	Atto643	CF488	Cy3b	Atto643	CF488	Cy3b	Atto643
Buffer	Trolox	PCA PCD Trolox	Trolox	Trolox	PCA PCD Trolox	Trolox	Trolox	PCA PCD Trolox	Trolox
NeNA 1	4.73	1.98	3.1	4	1.88	2.61	4.4	2.18	3.04
NeNA 2	5.56	2.08	3.7	3.96	1.81	2.66	4.28	2.2	3
NeNA 3	5.84	2.07	3.3	3.89	1.86	2.71	3.68	2.01	3.05
NeNA Mean	5.37667	2.04333	3.36667	3.95	1.85	2.66	4.12	2.13	3.03
NeNA STD	0.577264	0.0550757	0.305505	0.0556776	0.0360555	0.05	0.385746	0.104403	0.0264575
Photons 1	4666	26774	27626	5729	24874	27911	4745	19397	28748
Photons 2	3755	22602	16169	5079	27511	25213	4433	16840	29319
Photons 3	3217	20208	26186	5190	24255	26201	6890	25779	20091
Photons Mean	3879.33	23194.7	23327	5332.67	25546.7	26441.7	5356	20672	26052.7
Photons STD	732.458	3322.88	6240.68	347.693	1729.09	1365.01	1337.61	4603.87	5170.84
T_b 1	0.21	0.35	0.24	0.27	0.7	0.34	0.27	0.59	0.32
T_b 2	0.23	0.36	0.26	0.27	0.63	0.33	0.26	0.55	0.3
T_b 3	0.17	0.35	0.25	0.28	0.82	0.33	0.26	0.58	0.33
T_b Mean	0.203333	0.353333	0.25	0.273333	0.716667	0.333333	0.263333	0.573333	0.316667
T_b STD	0.0305505	0.0057735	0.01	0.0057735	0.0960902	0.0057735	0.0057735	0.0208167	0.0152753
SBR 1	3.59	12.82	4.7	4.04	10.88	4.75	3.05	9.48	3.75
SBR 2	3.65	17.23	3.49	3.17	10.4	4.61	3.15	9.93	3.64
SBR 3	2.21	12.8	4.74	3.51	12.1	5.06	3.49	10.14	4.27
SBR Mean	3.15	14.2833	4.31	3.57333	11.1267	4.80667	3.23	9.85	3.88667
SBR STD	0.814616	2.55191	0.710422	0.438444	0.876432	0.23029	0.230651	0.337194	0.336502
Drop 1 (%)	32	6.7	14.4	36.5	0	12.6	31.6	0	7.3
Drop 2 (%)	24.3	0	14.9	25.5	7.4	14	26.2	4	6.3
Drop 3 (%)	44.8	4.4	6.9	29	0	11.5	43.4	0	6.1
Drop Mean (%)	33.7	3.7	12.0667	30.3333	2.46667	12.7	33.7333	1.33333	6.56667
Drop STD (%)	10.3552	3.40441	4.48144	5.61991	4.27239	1.253	8.79621	2.3094	0.64291
Dest 1 (%)	10.1	2.02	2.467	9.81	2.82	3.326	6.72	2.25	2.83
Dest 2 (%)	4.2	1.9	1.5	6.19	2.81	3.257	7.85	2.85	1.9
Dest 3 (%)	10.7	2.487	1.6	7.52	3.76	2.433	13.93	2.35	3.64
Dest Mean (%)	8.33333	2.13567	1.85567	7.84	3.13	3.00533	9.5	2.48333	2.79
Dest SΤD (%)	3.59212	0.310123	0.531786	1.83109	0.545619	0.496854	3.87787	0.321455	0.870689
